# Supplementary material for: geno2pheno[ngs-freq]: a genotypic interpretation system for identifying viral drug resistance using next-generation sequencing data
Source: Nucleic Acids Res. 2018 May 1;46(Web Server issue):W271–7. doi: 10.1093/nar/gky349 (PMC6031006; doi:10.1093/nar/gky349)
Supplement: Supplementary Data [file gky349_supplemental_files.zip]

Archive with 3 entries (3 files):
- g2p_ngs_supplement.pdf
- supplementary_file_S1.csv
- supplementary_file_S2.csv
