# Supplementary material for: geno2pheno[ngs-freq]: a genotypic interpretation system for identifying viral drug resistance using next-generation sequencing data
Source: Nucleic Acids Res. 2018 May 1;46(Web Server issue):W271–7. doi: 10.1093/nar/gky349 (PMC6031006; doi:10.1093/nar/gky349)
Supplement: Supplementary Data [file gky349_supplemental_files.zip › supplementary_file_S1.csv]

pos	AAA	AAC	AAG	AAT	ACA	ACC	ACG	ACT	AGA	AGC	AGG	AGT	ATA	ATC	ATG	ATT	CAA	CAC	CAG	CAT	CCA	CCC	CCG	CCT	CGA	CGC	CGG	CGT	CTA	CTC	CTG	CTT	GAA	GAC	GAG	GAT	GCA	GCC	GCG	GCT	GGA	GGC	GGG	GGT	GTA	GTC	GTG	GTT	TAA
0	0	0	0	1	0	0	0	6	0	0	0	0	0	0	0	0	0	0	0	10	5	29	0	8243	0	0	0	0	0	0	0	11	0	1	0	0	0	0	0	1	0	0	0	0	0	0	0	0	0
1	2	0	0	0	0	0	0	0	0	0	0	0	0	0	0	0	8604	2	25	11	0	0	0	0	25	0	0	0	6	0	0	0	1	0	0	0	0	0	0	0	0	0	0	0	0	0	0	0	9
2	0	7	0	0	0	79	0	0	0	1	0	0	2	9298	0	51	0	0	0	0	0	0	0	0	0	0	0	0	0	0	0	0	0	0	0	0	0	0	0	0	0	0	0	0	0	28	0	0	0
3	0	0	0	0	5	50	2	9359	0	0	0	2	0	2	0	7	0	0	0	0	0	0	0	1	0	0	0	0	0	0	0	0	0	0	0	0	0	0	0	37	0	0	0	0	0	0	0	0	0
4	0	0	0	0	0	0	0	0	0	0	0	0	0	0	0	1	0	0	0	3	0	2	0	39	0	0	0	6	6	42	4	9400	0	0	0	0	0	0	0	0	0	0	0	0	0	0	0	0	0
5	0	0	0	0	0	0	0	0	0	0	21	0	0	0	0	0	0	0	0	0	0	0	0	0	0	0	25	0	0	0	0	0	0	0	0	0	0	0	0	0	0	0	4	0	0	0	1	0	0
6	0	0	0	0	0	0	1	0	0	0	0	0	0	0	0	0	9445	5	40	3	1	0	0	0	87	0	0	0	8	0	1	3	0	0	0	0	0	0	0	0	0	0	0	0	0	0	0	0	8
7	0	0	0	0	0	0	0	0	0	0	1	0	0	0	0	0	22	0	0	0	0	0	0	0	9488	1	24	6	5	0	0	0	0	0	0	0	0	0	0	0	3	0	0	0	0	0	0	0	0
8	0	0	0	0	0	1	0	0	0	0	0	0	0	0	0	0	0	4	0	0	5	9223	0	10	0	0	0	0	0	23	0	0	0	0	0	0	0	0	0	0	0	0	0	1	0	0	0	0	0
9	0	0	0	0	0	0	0	0	0	0	0	0	0	7	0	0	0	15	0	0	0	35	0	1	0	1	0	0	0	8900	1	478	0	2	0	0	0	0	0	0	0	0	0	0	0	2	0	0	0
10	0	0	0	0	0	0	0	0	0	0	0	0	0	22	0	0	0	0	0	0	0	0	0	0	0	0	0	0	0	6	0	0	0	12	2	0	0	49	0	0	0	3	0	1	2	9479	0	8	0
11	0	0	0	0	9334	1	27	6	1	0	0	0	18	0	0	0	1	1	0	0	3	0	0	0	0	0	0	0	0	0	0	0	0	0	0	0	203	0	1	0	0	0	1	0	0	0	0	0	0
12	3	0	0	0	14	0	0	0	1	0	0	0	9594	0	16	4	0	0	0	0	0	0	0	0	0	0	0	0	1	0	0	0	0	0	0	0	0	0	0	0	0	0	0	0	27	0	0	0	0
13	10	0	9442	1	0	0	1	0	0	0	30	0	0	0	8	0	0	0	5	0	0	0	0	0	0	0	0	0	0	0	0	0	0	0	30	0	0	0	0	0	0	0	0	0	0	0	0	0	0
14	2	0	0	0	26	0	1	0	0	0	0	0	9323	1	17	5	0	0	0	0	1	0	0	0	0	0	0	0	0	0	0	0	0	0	0	0	1	0	0	0	0	0	0	0	26	0	0	0	0
15	0	0	2	0	0	0	0	0	0	0	14	0	0	0	0	0	0	0	0	0	0	0	0	0	1	0	0	0	0	0	0	0	0	0	14	0	0	0	0	0	11	3	9173	5	0	0	3	0	0
16	0	0	0	11	0	0	0	0	0	0	0	1	0	0	0	0	0	0	1	2	0	0	0	0	0	0	0	0	0	0	0	0	3	55	1	9065	0	0	0	4	0	0	1	33	0	0	0	4	0
17	0	0	1	0	0	0	0	0	0	0	0	0	0	0	0	0	9368	0	107	3	1	0	0	0	38	0	0	0	9	0	1	0	1	0	0	2	0	0	0	0	0	0	0	0	0	0	0	0	4
18	0	0	0	0	0	0	0	0	0	0	0	0	241	0	1	0	4	0	0	0	26	0	0	0	2	1	0	0	9475	3	21	1	0	0	0	0	0	0	0	0	0	0	0	0	0	0	0	0	0
19	0	0	15	0	0	0	0	0	8	1	9418	3	0	0	7	0	0	0	0	0	0	0	0	0	0	0	115	0	0	0	1	0	0	0	0	0	0	0	0	0	0	0	26	0	0	0	0	0	0
20	7	0	0	0	0	0	0	0	0	0	0	0	0	0	0	0	2	0	0	0	0	0	0	0	0	0	0	0	0	0	0	0	9499	0	44	3	0	0	0	1	38	0	0	0	6	0	0	0	2
21	0	0	0	0	0	0	0	11	0	0	0	0	0	0	0	0	0	0	0	0	0	0	0	0	0	0	0	1	0	0	0	0	0	0	0	0	5	41	0	9430	0	0	0	1	0	0	0	5	0
22	0	0	0	0	0	0	0	0	0	0	0	0	2	0	0	0	10	0	0	0	19	0	0	0	2	0	0	0	9791	1	15	2	0	0	0	0	0	0	0	0	0	0	1	0	1	0	0	0	0
23	0	0	0	0	0	0	0	0	0	0	0	0	6	0	0	0	0	0	0	0	0	0	0	0	0	0	0	0	48	1	0	0	0	0	0	0	0	0	0	0	0	0	0	0	1	0	0	0	1
24	0	0	0	9	0	0	0	0	0	0	0	0	0	0	0	0	0	0	0	0	0	0	0	0	0	0	0	0	0	0	0	0	3	36	3	10283	0	0	0	1	1	0	0	34	0	0	0	3	0
25	1	0	0	0	10157	0	41	6	0	0	0	0	5	0	0	0	0	0	0	0	1	0	0	0	0	0	0	0	0	0	0	0	0	0	0	1	17	0	0	0	0	0	0	0	0	0	0	0	0
26	0	0	0	0	0	0	0	0	6	0	0	0	0	0	0	0	0	0	0	0	0	0	0	0	0	0	0	0	0	0	0	0	18	0	0	0	0	0	0	0	9999	0	74	6	4	0	1	0	0
27	0	0	0	0	23	0	0	0	0	0	0	0	0	0	0	0	0	0	0	0	0	0	0	0	0	0	0	0	0	0	0	0	4	0	0	0	10290	2	356	12	0	0	0	0	13	0	5	0	0
28	0	1	0	26	0	0	0	0	0	0	0	0	0	0	0	0	0	0	0	0	0	0	0	0	0	0	0	0	0	0	0	0	4	488	0	10121	0	0	0	1	0	1	0	36	0	0	0	2	0
29	0	0	0	12	0	0	0	0	1	0	0	0	0	0	0	0	0	0	0	2	0	0	0	0	0	0	0	0	0	0	0	0	4	53	4	10525	0	1	0	1	0	0	0	141	0	0	0	8	0
30	1	0	0	0	10660	3	35	17	1	0	0	0	33	0	0	0	0	0	1	0	2	0	0	0	0	0	0	0	0	0	0	0	0	0	0	0	33	0	0	0	0	0	0	0	0	0	0	0	0
31	0	0	0	0	0	0	0	0	0	0	0	0	2	0	10	0	0	0	0	0	0	0	0	0	0	0	0	0	0	0	0	0	1	0	15	0	12	0	33	1	0	0	3	0	1949	1	8737	1	0
32	0	0	0	0	0	0	0	0	0	0	0	0	4	0	0	0	0	0	0	0	0	0	0	0	0	0	0	0	28	0	0	0	0	0	0	0	0	0	0	0	0	0	0	0	1	1	0	0	1
33	13	0	1	0	0	0	0	0	0	0	0	0	0	0	0	0	0	0	0	0	0	0	0	0	0	0	0	0	0	0	0	0	11197	1	50	3	0	0	0	0	40	0	0	0	3	0	0	0	0
34	7	0	0	0	0	0	0	0	0	0	0	0	0	0	0	0	0	0	0	0	0	0	0	0	0	0	0	0	0	0	0	0	11256	2	44	5	2	0	0	0	52	0	0	0	13	0	1	0	1
35	5	0	0	0	32	0	0	0	1	0	0	0	11397	0	32	6	0	0	0	0	0	0	0	0	0	0	0	0	0	0	0	0	0	0	0	0	0	0	0	0	0	0	0	0	67	0	0	0	0
36	6	26	2	11468	0	0	0	1	0	0	0	27	0	0	0	1	0	0	0	1	0	0	0	0	0	0	0	0	0	0	0	0	0	0	0	34	0	0	0	0	0	0	0	0	0	0	0	0	0
37	0	0	0	0	0	0	0	0	0	0	0	0	0	0	5	0	0	0	0	0	0	0	0	0	0	0	0	0	2	0	39	0	0	0	0	0	0	0	0	0	0	0	0	0	0	0	0	0	1
38	0	0	0	0	3	0	1	0	0	0	0	0	0	0	0	0	1	0	1	0	11538	2	32	23	0	0	0	0	13	0	0	0	0	0	0	0	3	0	0	0	0	0	0	0	0	0	0	0	0
39	0	0	0	0	0	0	0	0	0	0	15	0	0	0	0	0	0	0	0	0	0	0	0	0	0	0	0	0	0	0	0	0	0	0	25	0	0	0	3	0	15	0	11604	1	0	0	3	0	0
40	18	0	0	0	0	0	0	0	11514	2	48	8	2	0	0	0	0	0	0	0	0	0	1	0	1	0	0	0	0	0	0	0	0	0	0	0	0	0	0	0	57	0	0	0	0	0	0	0	0
41	0	0	0	0	0	0	1	0	0	0	7	0	0	0	0	0	0	0	0	0	0	0	0	0	0	0	27	0	0	0	0	0	0	0	0	0	0	0	0	0	0	0	1	0	0	0	0	0	0
42	11391	7	51	8	1	0	0	1	55	0	0	0	5	0	0	0	2	0	0	0	0	0	0	0	0	0	0	0	0	0	0	0	51	0	0	0	0	0	0	0	0	0	0	0	0	0	0	0	16
43	0	0	0	0	2	0	0	0	0	0	0	0	0	0	0	0	2	0	0	1	11456	3	39	1	1	0	0	0	14	0	0	0	0	0	0	0	2	0	0	0	0	0	0	0	0	0	0	0	1
44	10008	1	30	3	2	0	0	0	1713	0	4	2	5	0	0	0	1	0	0	0	0	0	0	0	0	0	0	0	0	0	0	0	28	0	0	0	0	0	0	0	9	0	0	0	0	0	0	0	0
45	0	0	2	0	0	0	37	0	0	0	1	0	16	0	11672	1	0	0	0	0	0	0	0	0	0	0	0	0	0	0	3	0	0	0	0	0	0	0	0	0	0	0	0	0	1	0	25	0	0
46	5	0	0	0	19	0	0	0	4	0	0	0	11570	0	31	4	0	0	0	0	0	0	0	0	0	0	0	0	3	0	0	0	0	0	0	0	0	0	0	0	0	0	0	0	31	0	0	0	0
47	0	0	0	0	0	0	0	0	0	0	28	0	0	0	0	0	0	0	0	0	0	0	0	0	0	0	1	0	0	0	0	0	0	0	15	0	0	0	0	0	31	0	11479	7	0	0	10	0	0
48	0	0	0	0	0	0	0	0	12	0	0	0	0	0	0	0	0	0	0	0	0	0	0	0	0	0	0	0	0	0	0	0	15	0	0	0	0	0	0	0	11449	0	52	16	8	0	0	0	0
49	0	0	0	2	0	0	0	50	0	0	0	3	9	37	1	11705	0	0	0	0	0	0	0	0	0	0	0	0	0	0	0	3	0	0	0	0	0	0	0	1	0	0	0	0	0	0	0	52	0
50	0	0	0	0	0	0	0	0	14	0	1	0	0	0	0	0	0	0	0	0	0	0	0	0	0	0	0	0	0	0	0	0	11	0	0	0	0	0	0	0	11687	2	66	6	8	0	0	0	0
51	0	0	0	0	0	0	0	0	0	0	1	14	0	0	0	0	0	0	0	0	0	0	0	0	0	0	0	0	0	0	0	0	0	0	0	10	0	0	0	1	2	47	1	11587	0	0	0	0	0
52	0	0	0	0	0	0	0	0	0	0	0	0	0	0	0	3	0	0	0	0	0	0	0	0	0	0	0	0	0	0	0	56	0	0	0	0	0	0	0	0	0	0	0	0	0	0	0	3	0
53	0	1	0	0	0	46	0	0	0	2	0	0	0	11694	0	13	0	0	0	0	0	0	0	0	0	0	0	0	0	2	0	0	0	0	0	0	0	0	0	0	0	0	0	0	0	24	0	0	0
54	11532	0	54	13	1	0	0	0	45	0	0	1	11	0	0	0	5	0	0	0	0	0	0	0	0	0	0	0	0	0	0	0	39	0	0	0	0	0	0	0	0	0	0	0	0	0	0	0	8
55	0	0	0	0	0	0	0	0	0	0	0	0	13	0	0	0	0	0	0	0	0	0	0	0	0	0	0	0	1	0	0	0	7	0	0	0	29	0	0	0	2	0	0	0	11386	1	43	6	0
56	7	0	0	0	0	0	0	0	11571	0	40	0	1	0	0	0	0	0	0	0	0	0	0	0	2	0	0	0	0	0	0	0	0	0	0	0	0	0	0	0	42	0	1	0	0	0	0	0	0
57	0	0	0	0	0	0	0	0	0	0	0	0	0	0	0	0	1786	1	9756	7	0	0	1	0	8	0	29	0	2	0	3	0	0	0	0	0	0	0	0	0	0	0	0	0	0	0	0	0	2
58	0	0	0	11	0	0	0	0	0	0	0	0	0	0	0	0	0	0	0	50	0	0	0	0	0	0	0	1	0	0	0	0	0	0	0	1	0	0	0	0	0	0	0	0	0	0	0	0	7
59	0	0	0	15	0	0	0	0	0	0	0	0	0	0	0	0	0	0	0	1	0	0	0	0	0	0	0	0	0	0	0	0	13	46	4	10981	0	0	0	13	0	0	0	47	0	0	0	2	0
60	0	0	9	0	0	0	0	0	0	0	0	0	0	0	0	0	10	0	11070	1	0	0	3	0	0	0	46	0	0	0	20	0	0	0	1	0	0	0	0	0	0	0	0	0	0	0	0	0	0
61	7	0	0	0	21	0	0	0	0	0	0	0	10970	4	24	5	0	0	0	0	0	0	0	0	0	0	0	0	2	0	0	0	0	0	0	0	0	0	0	0	0	0	0	0	31	0	0	0	0
62	0	0	0	0	0	0	0	0	0	0	0	0	0	0	0	0	0	2	0	1	9	69	83	9255	0	0	0	0	1	517	1	1090	0	0	0	0	0	0	0	1	0	0	0	0	0	0	0	0	0
63	0	0	0	0	0	0	0	0	0	0	0	0	15	0	0	0	0	0	0	0	0	0	0	0	0	0	0	0	3	0	0	0	7	0	0	0	34	0	0	0	1	0	0	0	11372	0	27	3	0
64	16	0	0	0	0	0	0	0	0	0	0	0	0	0	0	0	0	0	0	0	0	0	0	0	0	0	0	0	0	0	0	0	11388	2	44	5	1	0	0	0	44	0	0	0	9	0	0	0	0
65	0	7	0	0	0	35	0	0	0	2	0	0	6	11200	0	24	0	0	0	0	0	0	0	0	0	0	0	0	0	0	0	0	0	0	0	0	0	1	0	0	0	0	0	0	0	38	0	0	0
66	0	0	0	0	0	0	0	0	0	0	0	4	0	0	0	0	0	0	0	0	0	0	0	0	0	0	0	45	0	0	0	0	0	0	0	0	0	0	0	0	0	0	0	0	0	0	0	0	0
67	0	0	0	0	0	0	0	0	0	0	20	0	0	0	0	0	0	0	0	0	0	0	0	0	0	0	1	0	0	0	0	0	0	0	10	0	0	0	0	0	18	2	11100	6	0	0	6	0	0
68	1	0	0	0	0	0	0	0	0	0	0	0	0	0	0	0	5	21	1	11487	0	0	0	0	0	0	0	38	0	0	0	4	0	0	0	0	0	0	0	0	0	0	0	0	0	0	0	0	0
69	11643	1	54	6	0	0	0	0	35	0	0	0	8	0	0	0	1	0	0	0	0	0	0	0	0	0	0	0	0	0	0	0	28	0	0	0	0	0	0	0	0	0	0	0	0	0	0	0	5
70	0	0	0	0	0	0	0	2	0	0	0	0	0	0	0	0	0	0	0	0	0	0	0	0	0	0	1	0	0	0	0	0	0	0	0	3	0	41	1	11301	0	0	0	1	0	0	0	6	0
71	13	0	0	0	27	0	0	1	3	0	0	0	11305	1	32	20	0	0	0	0	0	0	0	0	0	0	0	0	1	0	0	0	0	0	0	0	0	0	0	0	0	0	0	0	30	0	0	0	0
72	0	0	0	0	0	0	0	0	0	0	0	10	0	0	0	0	0	0	0	0	0	0	0	0	0	0	0	0	0	0	0	0	0	0	0	10	0	0	0	4	4	34	3	10780	0	0	0	0	0
73	0	0	0	0	10883	0	52	10	0	0	0	0	8	0	0	0	0	0	0	0	2	0	0	0	0	0	0	0	0	0	0	0	0	0	0	0	40	0	0	1	0	0	0	0	2	0	0	0	0
74	0	0	0	0	0	0	0	0	0	0	0	0	23	0	0	0	0	0	0	0	0	0	0	0	0	0	0	0	5	0	0	0	5	0	0	0	35	0	0	0	0	0	0	0	10922	5	10	3	2
75	0	0	0	0	0	0	0	0	0	0	0	0	28	0	0	0	0	0	0	0	0	0	0	0	0	0	0	0	43	0	0	0	0	0	2	0	0	0	0	0	0	0	0	0	15	0	0	0	3
76	0	0	0	0	1	0	0	0	0	0	0	0	7	0	0	0	0	0	0	0	0	0	0	0	0	0	0	0	5	0	0	0	1	0	0	0	32	0	0	0	3	0	0	0	10924	1	24	6	0
77	0	0	0	0	0	0	0	0	16	0	0	0	0	0	0	0	0	0	0	0	0	0	0	0	0	0	0	0	0	0	0	0	10	0	0	0	1	0	0	0	10450	2	45	7	0	0	0	0	0
78	0	0	0	0	0	0	0	0	0	0	0	0	0	0	0	0	0	0	0	3	5	36	2	10561	0	0	0	0	0	0	0	23	0	0	0	0	0	0	0	0	0	0	0	0	0	0	0	0	0
79	1	0	0	0	10285	5	49	11	0	0	0	0	5	0	0	0	0	0	0	0	0	0	0	0	0	0	0	0	0	0	0	0	0	0	0	0	32	0	1	0	0	0	0	0	0	0	0	0	0
80	0	0	0	0	0	0	0	2	0	0	0	0	0	0	0	0	0	0	0	3	11	43	2	10439	0	0	0	0	1	0	0	18	0	0	0	0	0	0	0	2	0	0	0	0	0	0	0	0	0
81	0	0	0	0	0	0	0	0	0	0	0	0	0	17	0	0	0	0	0	0	0	0	0	0	0	0	0	0	0	0	0	0	0	17	0	0	0	64	0	0	0	5	0	0	3	10406	0	17	0
82	2	10711	0	20	0	2	0	0	0	53	0	0	0	3	0	0	0	3	0	0	0	0	0	0	0	0	0	0	0	0	0	0	0	40	0	0	0	0	0	0	0	0	0	0	0	0	0	0	0
83	2	0	0	0	27	0	0	0	1	0	0	0	11166	1	25	5	0	0	0	0	0	0	0	0	0	0	0	0	2	0	0	0	0	0	0	0	0	0	0	0	0	0	0	0	38	0	0	0	0
84	0	0	0	5	0	0	0	34	0	0	0	2	14	30	2	11293	0	0	0	0	0	0	0	0	0	0	0	0	0	0	0	1	0	0	0	0	0	0	0	0	0	0	0	0	0	0	0	30	0
85	0	0	0	0	0	0	0	0	13	0	0	0	0	0	0	0	0	0	0	0	0	0	0	0	1	0	0	0	0	1	0	0	15	0	0	0	1	0	0	0	11221	1	32	4	4	0	0	0	0
86	9	0	0	0	0	0	0	0	11369	2	58	4	0	0	0	0	0	0	0	0	0	0	0	0	1	0	0	0	0	0	0	1	0	0	0	0	0	0	0	0	51	0	0	0	0	0	0	0	0
87	6	40	1	11419	0	0	0	2	0	0	0	49	1	0	0	3	0	0	0	2	0	0	0	0	0	0	0	0	0	0	0	0	0	0	0	58	0	0	0	0	0	0	0	1	0	0	0	0	0
88	0	0	0	0	0	0	0	0	0	0	0	0	0	0	2	0	0	1	12	0	0	0	64	0	0	0	1	0	8	1	11414	3	0	0	0	0	0	0	0	0	0	0	0	0	0	0	1	0	0
89	0	0	0	0	0	0	0	0	0	0	0	0	0	1	12	0	0	0	0	0	0	0	0	0	0	0	0	0	0	0	39	0	0	0	0	0	0	0	0	0	0	0	0	0	0	0	7	0	0
90	0	0	0	0	12	33	5	10971	0	0	0	0	0	0	0	10	0	0	0	0	0	0	0	4	0	0	0	0	0	0	0	0	0	0	0	0	0	1	0	357	0	0	0	0	0	0	0	1	0
91	0	0	5	0	0	0	0	0	0	0	0	0	0	0	0	0	90	0	11266	1	0	0	3	0	0	0	31	0	0	0	9	0	0	0	2	0	0	0	0	0	0	0	0	0	0	0	0	0	0
92	0	0	0	0	0	0	0	0	0	0	0	0	0	0	0	2	0	0	0	10	0	0	0	48	0	0	0	2	11	36	5	11386	0	0	0	0	0	0	0	0	0	0	0	0	0	0	0	1	0
93	0	0	0	0	0	0	0	0	0	21	0	0	0	0	0	0	0	0	0	0	0	0	0	0	0	0	0	0	0	0	0	0	0	15	0	0	0	1	0	0	3	11199	0	11	0	1	0	0	0
94	0	0	0	0	0	0	0	0	0	16	0	0	0	0	0	0	0	0	0	0	0	0	0	0	0	60	0	0	0	0	0	0	0	0	0	0	0	0	0	0	0	3	0	0	0	0	0	0	0
95	0	0	0	0	11338	6	33	4	0	0	0	0	9	0	0	0	0	0	0	0	4	0	0	0	0	0	0	0	0	0	0	0	0	0	0	0	48	0	0	0	0	0	0	0	1	0	0	0	0
96	0	0	0	0	0	0	0	0	0	0	0	0	7	0	0	0	0	0	0	0	0	0	0	0	0	0	0	0	33	0	0	0	0	0	0	0	0	0	0	0	1	0	0	0	1	0	0	0	1
97	26	29	0	11618	0	0	0	5	0	0	0	24	0	0	0	1	0	0	0	1	0	0	0	0	0	0	0	0	0	0	0	0	0	0	0	25	0	0	0	0	0	0	0	0	0	0	0	0	0
98	0	0	0	0	0	0	0	0	0	0	0	0	0	0	0	3	0	0	0	0	0	0	0	0	0	0	0	0	0	0	0	54	0	0	0	0	0	0	0	0	0	0	0	0	0	0	0	3	0
99	0	0	0	0	0	2	0	0	0	0	0	0	0	0	0	0	0	5	0	0	4	11264	0	22	0	0	0	0	0	13	0	0	0	0	0	0	0	0	0	0	0	0	0	0	0	0	0	0	0
100	3	0	0	0	12	0	0	0	3	0	0	0	11481	0	23	6	0	0	0	1	0	0	0	0	0	0	0	0	3	0	0	0	0	0	0	0	0	0	0	0	0	0	0	0	27	0	0	0	0
101	0	0	0	15	0	0	0	0	3	52	1	10922	0	0	0	4	0	0	0	0	0	0	0	0	0	0	0	1	0	0	0	0	0	0	0	0	0	0	0	0	0	0	0	37	0	0	0	0	0
102	0	0	0	0	0	0	0	5	0	0	0	0	0	0	0	0	0	0	0	1	18	61	1	10876	0	0	0	6	0	0	0	17	0	0	0	0	0	0	0	1	0	0	0	0	0	0	0	0	0
103	0	0	0	6	0	0	0	35	0	0	0	4	9	45	0	11172	0	0	0	0	0	0	0	0	0	0	0	0	0	0	0	2	0	0	0	0	0	0	0	0	0	0	0	0	0	0	0	32	0
104	13	0	2	0	0	0	0	0	0	0	0	0	0	0	0	0	1	0	1	0	0	0	0	0	0	0	0	0	0	0	0	0	9380	1	1639	5	1	0	0	0	38	0	1	0	11	0	0	0	1
105	0	0	0	1	10	95	2	10648	0	0	0	0	0	0	0	12	0	0	0	0	0	0	0	2	0	0	0	0	0	0	0	0	0	0	0	0	0	0	0	49	0	0	0	0	0	0	0	0	0
106	0	0	0	0	0	0	0	0	0	0	0	0	20	0	0	0	0	0	0	0	0	0	0	0	0	0	0	0	0	0	1	0	18	0	0	0	33	0	0	0	1	0	0	0	10590	0	34	5	0
107	0	0	0	0	1	0	0	0	0	0	0	0	0	0	0	0	0	0	0	0	10557	3	36	24	0	0	0	0	5	0	0	0	0	0	0	0	2	0	0	0	0	0	0	0	0	0	0	0	0
108	0	0	0	0	0	0	0	0	0	0	0	0	6	0	0	0	0	0	0	0	0	0	0	0	0	0	0	0	56	0	0	1	7	0	0	0	42	0	1	0	6	0	0	0	10963	2	26	3	0
109	12141	1	44	4	2	0	0	0	51	0	0	0	7	0	0	0	0	0	0	0	0	0	0	0	0	0	0	0	0	0	0	0	84	0	1	0	0	0	0	0	0	0	0	0	0	0	0	0	5
110	0	0	0	0	0	0	0	0	0	0	0	0	4	0	0	0	0	1	0	0	0	0	0	0	0	0	0	0	29	0	2	0	0	0	0	0	0	0	0	0	0	0	0	0	3	0	0	0	0
111	15	0	12053	3	0	0	2	0	0	0	46	0	0	1	16	0	0	0	3	0	0	0	0	0	0	0	0	0	0	0	0	0	0	0	36	0	0	0	0	0	0	0	0	0	0	0	0	0	0
112	0	0	0	0	7	0	0	0	0	0	0	0	0	0	0	0	3	0	0	0	11816	2	39	6	0	0	0	0	9	1	0	0	0	0	0	0	3	0	0	0	0	0	0	0	0	0	0	0	0
113	0	0	0	0	0	0	0	0	10	0	0	0	0	0	0	0	0	0	0	0	0	0	0	0	1	0	0	0	0	0	0	0	16	0	1	0	0	0	0	0	11827	2	368	10	3	0	0	0	0
114	0	0	3	0	0	0	37	0	0	0	1	0	13	2	11913	2	0	0	0	0	0	0	0	0	0	0	0	0	0	0	2	0	0	0	0	0	0	1	0	0	0	0	0	0	0	0	74	0	0
115	0	0	0	13	0	0	0	0	0	0	0	0	0	0	0	0	0	1	0	1	0	0	0	0	0	0	0	0	0	0	0	0	13	32	3	11895	0	0	0	0	0	1	0	40	0	0	0	6	0
116	0	0	0	0	0	0	0	0	0	22	0	0	0	0	0	0	0	0	0	0	0	0	0	0	0	1	0	0	0	0	0	0	0	18	0	0	0	6	0	0	4	10321	996	20	0	3	1	0	0
117	0	0	0	0	9	0	0	0	0	0	0	0	0	0	0	0	5	0	0	0	11763	1	24	3	0	0	0	0	16	0	0	0	0	0	0	0	1	0	0	0	0	0	0	0	0	0	0	0	0
118	10827	2	1353	6	3	0	1	1	36	0	5	0	6	0	0	0	0	0	0	0	0	0	0	0	0	0	0	0	0	0	0	0	31	0	4	0	0	0	0	0	0	0	0	0	0	0	0	0	17
119	0	0	0	0	0	0	0	0	0	0	0	0	0	9	0	0	0	0	0	0	0	0	0	0	0	0	0	0	0	0	0	0	0	8	0	0	0	43	0	0	0	1	0	0	0	11792	1	15	0
120	12028	3	33	9	2	0	0	0	39	0	0	0	4	0	0	0	2	0	0	0	0	0	0	0	0	0	0	0	0	0	0	0	34	0	1	0	0	0	0	0	0	0	0	0	1	0	0	0	11
121	1	0	0	0	1	0	0	0	0	0	0	0	0	0	0	0	11947	3	128	4	2	0	0	0	34	0	0	0	11	0	0	0	0	0	0	0	0	0	0	0	0	0	0	0	0	0	0	0	13
122	0	0	0	0	0	0	0	0	0	0	7	0	0	0	0	0	0	0	0	0	0	0	0	0	0	0	38	1	0	0	0	0	0	0	0	0	0	0	0	0	0	0	2	0	0	0	0	0	0
123	0	0	0	0	1	0	1	0	0	0	0	0	0	0	0	0	0	0	9	0	1332	2	10126	4	0	0	0	0	1	0	18	1	0	0	0	0	0	0	0	0	0	0	0	0	0	0	0	0	0
124	0	0	0	0	0	0	0	0	0	0	0	0	0	0	8	0	0	0	0	0	0	0	1	0	0	0	0	0	0	0	32	0	0	0	0	0	0	0	0	0	0	0	0	0	0	0	1	0	0
125	4	0	0	0	11661	2	47	12	1	0	0	0	22	0	0	0	0	0	0	0	1	0	0	0	0	0	0	0	0	0	0	0	0	0	0	0	53	0	0	0	0	0	0	0	0	0	0	0	0
126	11	0	0	0	0	0	0	0	0	0	0	0	0	0	0	0	0	0	0	0	0	0	0	0	0	0	0	0	0	0	0	0	11830	2	49	2	3	0	0	0	59	0	0	0	6	0	0	0	2
127	13	0	0	0	0	0	0	0	0	0	0	0	0	0	0	0	0	0	0	0	0	0	0	0	0	0	0	0	0	0	0	0	11117	0	826	1	0	0	0	0	32	0	5	0	1	0	0	0	0
128	12170	3	48	1	1	0	0	0	44	0	0	0	3	0	0	0	2	0	0	0	0	0	0	0	0	0	0	0	0	0	0	0	53	0	0	0	0	0	0	0	0	0	0	0	1	0	0	0	7
129	0	0	0	0	20	0	1	0	2	0	0	0	12197	1	13	1	0	0	0	0	0	0	0	0	0	0	0	0	2	0	0	0	0	0	0	0	2	0	0	0	0	0	0	0	33	0	0	0	0
130	12121	0	45	1	2	0	0	0	44	0	0	0	1	0	0	0	2	0	0	0	0	0	0	0	0	0	0	0	0	0	0	0	63	0	1	0	0	0	0	0	1	0	0	0	0	0	0	0	12
131	0	0	0	0	7	0	0	0	0	0	0	0	0	0	0	0	0	0	0	0	1	0	0	0	0	0	0	0	0	0	0	0	0	0	0	0	11971	2	48	3	1	0	0	0	10	0	0	0	0
132	0	0	0	0	0	0	0	0	0	0	0	0	1	0	0	0	0	0	0	0	0	0	0	0	0	0	0	0	38	0	0	0	0	0	0	0	0	0	0	0	0	0	0	0	4	0	0	0	5
133	0	0	0	0	0	0	0	0	0	0	0	0	11	0	0	0	0	0	0	0	0	0	0	0	0	0	0	0	1	0	0	0	9	0	0	0	23	0	0	0	0	0	0	0	11972	1	27	5	0
134	143	0	0	0	0	0	0	0	1	0	0	0	0	0	0	0	0	0	0	0	0	0	0	0	0	0	0	0	0	0	0	0	11478	1	590	6	1	0	0	0	47	0	0	0	3	0	0	0	1
135	0	0	0	5	0	0	0	22	0	0	0	2	5	99	1	11636	0	0	0	0	0	0	0	0	0	0	0	0	0	0	0	2	0	0	0	0	0	0	0	0	0	0	0	0	0	0	0	49	0
136	0	0	0	0	0	0	0	0	0	0	0	4	0	0	0	0	0	0	0	0	0	0	0	0	0	0	0	48	0	0	0	0	0	0	0	0	0	0	0	0	0	0	0	0	0	0	0	0	0
137	1	0	0	0	11801	4	93	13	5	0	0	0	10	0	0	0	0	0	0	0	0	0	0	0	0	0	0	0	0	0	0	0	0	0	0	0	49	0	0	0	0	0	0	0	0	0	0	0	0
138	11	0	0	0	0	0	0	0	1	0	0	0	0	0	0	0	1	0	0	0	0	0	0	0	0	0	0	0	0	0	0	0	11707	1	54	10	0	0	0	0	45	0	0	0	11	0	0	0	1
139	0	0	7	0	0	0	46	0	0	0	1	0	120	0	11744	3	0	0	0	0	0	0	0	0	0	0	0	0	0	0	1	0	0	0	0	0	0	0	0	0	0	0	0	0	0	0	46	0	0
140	116	0	0	0	0	0	0	0	0	0	0	0	0	0	0	0	0	0	0	0	0	0	0	0	0	0	0	0	0	0	0	0	11632	1	140	5	1	0	0	0	38	0	1	0	7	0	1	0	1
141	9	1	11727	1	0	0	2	0	0	0	63	0	0	0	6	0	0	0	3	0	0	0	0	0	0	0	0	0	0	0	0	0	0	0	55	0	0	0	0	0	0	0	0	0	0	0	0	0	0
142	141	0	0	0	0	0	0	0	1	0	0	0	0	0	0	0	0	0	0	0	0	0	0	0	0	0	0	0	0	0	0	0	11579	0	46	9	2	0	0	1	41	0	0	0	16	0	0	0	2
143	0	0	0	0	0	0	0	0	10	0	0	0	0	0	0	0	0	0	0	0	0	0	0	0	1	0	0	0	0	0	0	0	37	0	0	0	0	0	0	0	11202	2	196	5	0	1	0	0	0
144	12038	2	35	5	0	0	0	0	47	0	0	0	7	0	0	0	0	0	0	0	0	0	0	0	0	0	0	0	0	0	0	0	44	0	0	0	0	0	0	0	0	0	0	0	1	0	0	0	7
145	0	0	0	4	0	1	0	56	0	0	0	0	3	61	3	11701	0	0	0	0	0	0	0	0	0	0	0	0	0	0	0	0	0	0	0	0	0	0	0	0	0	0	0	0	0	1	0	23	0
146	0	0	0	0	4	0	1	0	0	0	0	0	0	0	0	0	0	0	0	0	34	0	8	0	0	0	0	0	0	0	0	0	0	0	0	0	0	0	0	0	0	0	0	0	0	0	0	0	0
147	11926	1	48	7	0	0	0	0	57	0	0	0	5	0	0	0	1	0	0	1	0	0	0	0	0	0	0	0	0	0	0	0	41	0	0	0	0	0	0	0	0	0	0	0	0	0	0	0	4
148	0	0	0	2	0	5	0	42	0	0	0	2	9	1939	5	9556	0	0	0	0	0	0	0	0	0	0	0	0	0	1	0	0	0	0	0	0	0	0	0	0	0	0	0	0	0	4	0	20	0
149	0	0	0	0	0	0	0	0	0	0	16	0	0	0	0	0	0	0	0	0	0	0	0	0	1	0	2	0	0	0	0	0	0	0	23	0	0	0	2	0	15	4	11036	1	0	0	4	0	0
150	0	0	0	0	0	0	0	3	0	0	0	0	0	0	0	0	0	0	0	2	11	33	1	10991	0	0	0	0	0	0	0	12	0	0	0	0	0	1	0	1	0	0	0	0	0	0	0	0	0
151	6	0	0	0	0	0	0	0	0	0	0	0	0	0	0	0	1	1	0	0	0	0	0	0	0	0	0	0	0	0	0	0	10500	0	1059	3	0	0	0	0	70	0	1	0	5	0	1	0	2
152	5	34	1	11307	0	0	0	1	0	0	0	36	0	0	0	0	0	0	0	1	0	0	0	0	0	0	0	0	0	0	0	0	0	0	1	152	0	0	0	0	0	0	0	1	0	0	0	0	0
153	0	0	0	0	4	0	0	0	0	0	0	0	0	0	0	0	1	0	0	0	11222	2	25	9	0	0	0	0	15	0	0	0	0	0	0	0	1	0	0	0	0	0	0	0	0	0	0	0	0
154	0	0	0	10	0	0	0	0	0	0	0	0	0	0	0	0	0	0	0	20	0	0	0	0	0	0	0	0	0	0	0	0	0	0	0	3	0	0	0	0	0	0	0	0	0	0	0	0	5
155	1	16	1	11334	0	0	0	2	0	0	0	39	0	0	0	1	0	0	0	1	0	0	0	0	0	0	0	0	0	0	1	0	0	0	0	17	1	0	0	0	0	0	0	0	0	0	0	0	0
156	0	0	0	2	11	49	2	10736	0	0	0	0	0	0	0	6	0	0	0	0	0	0	0	1	0	0	0	0	0	0	0	0	0	0	0	1	0	0	0	28	0	0	0	0	0	0	0	0	0
157	0	0	0	0	2	0	0	0	0	0	0	0	0	0	0	0	2	0	0	0	10968	3	25	9	0	0	0	0	12	0	0	1	0	0	0	0	0	0	0	0	0	0	0	0	0	0	0	0	0
158	0	0	0	0	0	0	0	0	0	0	0	0	14	0	0	0	0	0	0	0	0	0	0	0	0	0	0	0	1	0	0	0	4	0	0	0	28	0	0	0	0	0	0	0	11059	0	17	6	0
159	0	0	0	0	0	0	0	0	0	0	0	0	0	0	0	6	0	1	0	0	0	0	0	0	0	0	0	0	0	0	0	27	0	0	0	0	0	0	0	0	0	0	0	0	0	0	0	3	0
160	0	0	0	0	0	22	0	0	0	0	0	0	0	0	0	0	0	0	0	0	0	1	0	0	0	0	0	0	0	0	0	0	0	0	0	0	4	10820	1	15	0	1	0	0	0	16	0	0	0
161	4	0	0	0	27	0	0	0	1	0	0	0	11130	0	29	3	0	0	0	0	0	0	0	0	0	0	0	0	3	0	0	0	0	0	0	0	0	0	0	0	0	0	0	0	28	0	0	0	0
162	2318	0	8974	2	0	0	0	0	4	0	40	0	1	0	7	0	0	0	3	0	0	0	0	0	0	0	0	0	0	0	0	0	5	0	31	0	0	0	0	0	0	0	0	0	0	0	0	0	2
163	8	0	11266	1	0	0	1	0	0	0	102	0	0	0	13	0	0	0	2	0	0	0	0	0	0	0	0	0	0	0	0	0	0	0	61	0	0	0	0	0	0	0	0	0	0	0	0	0	1
164	10892	0	59	6	1	0	0	0	45	0	0	0	5	0	0	0	2	0	0	0	0	0	0	0	1	0	0	0	0	0	0	0	44	0	0	0	0	0	0	0	0	0	0	0	0	0	0	0	11
165	1	14	0	0	0	0	0	0	0	0	0	0	0	0	0	0	0	1	0	0	0	0	0	0	1	0	0	0	0	0	0	0	2	10910	0	11	0	1	0	0	0	52	0	0	0	10	0	0	0
166	0	0	0	15	0	0	0	1	10	25	1	10781	0	0	0	2	0	0	0	0	0	0	0	0	0	0	0	3	0	0	3	0	0	0	0	0	0	0	0	0	0	0	0	50	0	0	0	0	1
167	0	0	1	1	6	36	0	11032	0	0	0	2	0	1	0	10	0	0	0	0	0	0	0	2	0	0	0	0	0	0	0	0	0	0	0	0	0	0	0	25	0	0	0	0	0	0	0	0	0
168	10599	2	630	3	1	0	0	0	33	0	1	0	5	0	1	0	0	0	0	1	0	0	0	0	0	0	0	0	0	0	0	0	31	0	0	0	0	0	0	0	0	0	0	0	0	0	0	0	3
169	0	0	0	0	0	0	0	0	0	0	5	0	0	0	0	0	0	0	0	0	0	0	0	0	0	0	27	0	0	0	0	0	0	0	0	0	0	0	0	0	0	0	1	0	0	0	0	0	0
170	198	0	0	0	0	0	0	0	9753	0	1085	4	0	0	0	0	0	0	0	0	0	0	0	0	0	0	0	0	0	0	0	0	1	0	0	0	0	0	0	0	38	0	4	0	0	0	0	0	0
171	11034	0	31	3	8	0	0	0	47	0	0	0	2	0	0	0	3	0	0	0	0	0	0	0	0	0	0	0	0	0	0	0	32	0	0	0	0	0	0	0	0	0	0	0	0	0	0	0	1
172	0	0	0	0	0	0	0	0	0	0	0	0	1	0	0	0	0	0	0	0	0	0	0	0	0	0	0	0	34	0	0	0	0	0	0	0	0	0	0	0	0	0	0	0	0	0	0	0	4
173	0	0	0	0	0	0	0	0	0	0	0	0	14	0	0	0	0	0	0	0	0	0	0	0	0	0	0	0	2	0	0	0	5	0	0	0	31	0	0	0	0	0	0	0	11210	1	34	12	0
174	0	0	0	12	0	0	0	0	0	0	0	0	0	0	0	0	0	0	1	0	0	0	0	0	0	0	0	0	0	0	0	0	4	37	0	11114	0	0	0	1	0	0	0	38	0	0	0	0	0
175	1	0	0	0	0	0	0	0	0	0	0	0	0	8	0	0	0	1	0	0	0	2	0	0	0	0	0	0	0	58	0	0	0	0	0	0	0	0	0	0	0	0	0	0	0	0	0	0	0
176	12	0	0	0	0	0	0	0	11129	2	78	3	1	0	0	0	0	0	0	0	0	0	0	0	0	0	0	0	0	0	0	0	0	0	0	0	0	0	0	0	29	0	0	0	0	0	0	0	0
177	180	0	0	0	0	0	0	0	0	0	0	0	0	0	0	0	0	0	0	0	0	0	0	0	0	0	0	0	0	0	0	0	10847	3	58	8	2	0	0	0	52	0	0	0	5	0	0	0	1
178	0	0	0	0	0	0	0	0	0	0	1	0	0	0	0	1	0	0	0	7	0	0	0	47	0	0	0	1	10	33	2	10955	0	0	0	0	0	0	0	0	0	0	0	0	0	0	0	0	0
179	3	19	1	11074	0	0	0	1	0	0	0	33	0	0	0	6	0	0	0	1	0	0	0	0	0	0	0	0	0	0	0	0	0	0	0	28	0	0	0	0	0	0	0	0	0	0	0	0	0
180	8	0	10967	1	0	0	0	0	0	0	33	0	0	0	6	0	0	0	0	0	0	0	0	0	0	0	0	0	0	0	0	0	1	0	25	0	0	0	0	0	0	0	0	0	0	0	0	0	0
181	8	0	1	0	2	0	0	0	10270	1	506	7	1	0	0	0	0	0	0	0	0	0	0	0	1	0	0	0	0	0	0	0	0	0	1	0	0	0	0	0	140	0	0	0	0	0	0	0	0
182	0	0	0	0	7	978	0	9587	0	0	0	1	0	2	0	8	0	0	0	0	0	0	0	0	0	0	0	0	0	0	0	0	0	0	0	0	0	6	0	48	0	0	0	0	0	0	0	0	0
183	0	0	0	0	0	0	0	0	0	0	0	0	0	0	0	0	10583	0	178	4	1	0	0	0	31	0	0	0	3	0	0	0	0	0	0	0	0	0	0	0	0	0	0	0	0	0	0	0	8
184	1	8	0	0	0	0	0	0	0	0	0	0	0	0	0	0	0	1	0	0	0	0	0	0	0	0	0	0	0	0	0	0	0	10585	0	16	0	1	0	0	1	46	0	0	0	8	0	0	0
185	0	0	0	0	0	0	0	0	0	0	0	0	0	9	0	0	0	0	0	0	0	0	0	0	0	0	0	0	0	45	0	0	0	0	0	0	0	0	0	0	1	0	0	0	0	0	0	0	0
186	0	0	0	0	0	0	0	0	0	0	10	0	0	0	0	0	0	0	0	0	0	0	0	0	0	0	26	0	0	0	0	0	0	0	0	0	0	0	0	0	0	0	3	0	0	0	0	0	0
187	18	0	0	0	0	0	0	0	0	0	0	0	0	0	0	0	0	0	0	0	0	0	0	0	0	0	0	0	0	0	0	0	10362	0	49	9	0	0	0	0	57	1	0	0	8	0	0	0	3
188	0	0	0	0	0	0	0	0	0	0	0	0	0	0	0	11	0	0	0	0	0	0	0	0	0	0	0	0	0	0	1	0	0	0	0	7	0	1	0	42	0	0	0	2	3	39	0	10217	0
189	2	0	0	0	0	0	0	0	0	0	0	0	0	0	0	0	10290	0	27	3	6	0	0	0	32	0	0	0	5	0	0	0	0	0	0	0	0	0	0	0	0	0	0	0	0	0	0	0	12
190	0	0	0	0	0	0	0	0	2	0	0	0	6	1	0	0	0	0	0	0	0	0	0	0	0	0	0	0	28	0	0	0	0	0	0	0	0	0	0	0	1	0	0	0	1	0	0	0	1
191	0	0	0	0	0	0	0	0	0	0	9	0	0	0	0	0	0	0	1	1	0	0	0	0	0	0	0	0	0	0	0	0	0	1	13	0	0	0	0	0	15	0	9713	0	0	0	0	1	0
192	3	0	0	0	18	0	0	0	1	0	0	0	9574	0	30	2	0	0	0	0	0	0	0	0	0	0	0	0	0	0	0	0	0	0	0	0	0	0	0	0	0	0	0	0	46	0	0	0	0
193	0	0	0	0	2	0	0	0	0	0	0	0	1	0	0	0	3	0	0	0	9238	1	159	9	1	0	0	0	11	0	0	0	0	0	0	0	0	0	0	0	0	0	0	0	0	0	0	0	0
194	0	1	0	0	0	0	0	0	0	0	0	0	0	0	0	0	1	4140	0	5452	0	0	0	8	0	11	0	18	0	9	0	1	0	0	0	1	0	0	0	0	0	0	0	0	0	0	0	0	0
195	0	0	0	0	0	0	0	1	0	0	0	0	0	0	0	0	0	0	0	1	4	37	4	9473	0	0	0	0	0	0	0	5	0	0	0	0	0	0	0	1	0	0	0	0	0	0	0	0	0
196	0	0	0	0	12	0	0	0	0	0	0	0	0	0	0	0	0	0	0	0	2	0	0	0	0	0	0	0	0	0	0	0	0	0	0	0	9567	1	51	11	0	0	0	0	15	0	0	0	0
197	0	0	0	0	0	0	0	0	0	0	10	0	0	0	0	0	0	0	0	0	0	0	0	0	0	0	1	0	0	0	0	0	0	0	21	0	0	0	0	0	11	0	9614	3	0	0	2	0	0
198	0	0	0	0	0	0	0	0	0	0	0	0	8	0	0	0	0	0	0	0	0	0	0	0	0	0	0	0	30	0	0	0	0	0	0	0	0	1	0	0	0	0	0	0	1	0	0	0	19
199	10193	2	40	5	0	0	0	0	41	0	0	0	5	0	0	0	1	0	0	0	0	0	0	0	0	0	0	0	0	0	0	0	57	0	1	0	0	0	0	0	0	0	0	0	0	0	0	0	20
200	4	0	9805	0	0	0	3	0	2	0	558	0	0	0	16	0	0	0	2	0	0	0	0	0	0	0	0	0	0	0	0	0	0	0	30	0	0	0	0	0	0	0	0	0	0	0	0	0	0
201	10264	2	45	3	5	0	0	0	50	0	0	0	72	0	0	0	1	0	0	0	0	0	0	0	0	0	0	0	0	0	0	0	168	0	0	0	0	0	0	0	0	0	0	0	0	0	0	0	8
202	10418	0	34	1	0	0	0	0	37	0	0	0	9	0	0	0	2	0	0	0	0	0	0	0	0	0	0	0	0	0	0	0	42	0	0	0	0	0	0	0	1	0	0	0	0	0	0	0	3
203	0	0	0	0	1	0	0	0	0	0	0	0	0	0	0	0	0	0	0	0	28	0	0	0	0	0	0	0	0	0	0	0	0	0	0	0	3	0	0	0	0	0	0	0	0	0	0	0	2
204	0	0	0	0	0	0	0	0	0	0	0	0	9	0	0	0	0	0	0	0	0	0	0	0	0	0	0	0	1	0	0	0	5	0	0	0	28	0	0	0	3	0	0	0	10202	1	36	5	0
205	11	0	1	0	10121	2	30	8	1	0	0	0	9	0	0	0	0	0	0	0	1	0	0	0	0	0	0	0	0	0	0	0	0	0	0	0	46	0	0	0	0	0	0	0	0	0	0	0	0
206	0	0	0	0	0	0	0	0	0	0	0	0	15	0	0	0	0	0	0	0	0	0	0	0	0	0	0	0	0	0	0	0	11	0	0	0	25	0	0	0	0	0	0	0	10021	1	26	6	0
207	0	0	0	0	0	0	0	0	0	0	0	0	0	0	0	0	0	0	0	4	0	1	0	49	0	0	0	0	8	372	3	9682	0	0	0	0	0	0	0	0	0	0	0	0	0	0	0	1	0
208	0	0	1	12	0	0	0	0	0	0	0	0	0	0	0	0	0	0	0	0	0	0	0	0	0	0	0	0	0	0	0	0	1	36	1	10030	0	0	0	3	0	0	0	45	0	0	0	4	0
209	0	0	0	0	0	0	0	0	0	0	0	0	0	0	10	0	0	0	0	0	0	0	0	0	0	0	0	0	0	0	1	0	0	0	6	0	0	0	31	0	0	0	4	0	9	0	9948	7	0
210	0	0	0	0	0	0	0	0	0	0	0	29	0	0	0	0	0	0	0	0	0	0	0	0	0	0	0	0	0	0	0	0	0	0	0	12	0	0	0	0	9	26	3	9789	0	0	0	0	0
211	0	0	0	49	0	0	0	0	0	0	0	0	0	0	0	0	0	0	0	1	0	0	0	0	0	0	0	0	0	0	0	0	1	428	2	9487	0	0	0	0	0	0	0	30	0	0	0	5	0
212	0	0	0	0	17	0	1	0	0	0	0	0	0	0	0	0	0	0	0	0	1	0	0	0	0	0	0	0	0	0	0	0	1	0	0	0	10319	4	45	8	1	0	0	0	16	0	0	0	0
213	0	5	0	0	0	0	0	0	0	1	0	0	0	0	0	0	0	13	0	0	0	0	0	0	0	0	0	0	0	0	0	0	0	1	0	0	0	0	0	0	0	0	0	0	0	0	0	0	1
214	0	0	0	0	0	0	0	0	0	0	0	0	0	0	0	8	0	0	0	0	0	0	0	0	0	0	0	0	0	4	0	52	0	0	0	0	0	0	0	0	0	0	0	0	0	0	0	1	0
215	0	0	0	0	13	0	0	0	0	0	0	0	0	0	0	0	0	0	0	0	33	0	0	0	0	0	0	0	0	0	0	0	0	0	0	0	0	0	0	0	0	0	0	0	0	0	0	0	0
216	0	0	0	0	0	0	0	0	0	0	0	0	0	1	0	12	0	0	0	0	0	0	0	0	0	0	0	0	0	0	0	0	0	0	0	6	0	1	0	45	0	0	1	2	7	450	0	9798	0
217	0	0	0	0	0	2	0	0	0	0	0	0	0	0	0	0	0	3	0	0	4	10283	0	9	0	2	0	0	0	11	0	0	0	0	0	0	0	0	0	0	0	0	0	0	0	0	0	0	0
218	0	0	0	0	0	0	0	0	0	0	0	0	6	0	0	0	0	0	0	0	0	0	0	0	0	0	0	0	29	0	0	0	0	0	0	0	0	0	0	0	0	0	0	0	2	0	0	0	3
219	0	0	0	15	0	0	0	0	0	0	0	0	0	0	0	0	0	0	0	1	0	0	0	0	0	0	0	0	0	0	0	0	4	244	1	10381	0	0	0	0	0	0	0	54	0	0	0	5	0
220	10614	1	51	7	1	0	0	0	36	0	0	0	7	0	0	0	2	0	0	0	0	0	0	0	0	0	0	0	0	0	0	0	39	0	0	0	0	0	0	0	0	0	0	0	0	0	0	0	4
221	1	10	0	1	0	0	0	0	0	0	0	0	0	0	0	0	0	1	0	0	0	0	0	0	0	0	0	0	0	0	0	0	137	10295	1	10	0	1	0	0	0	48	0	0	0	4	0	0	0
222	0	0	0	0	0	0	0	0	0	0	0	0	0	5	0	0	0	0	0	0	0	0	0	0	0	0	0	0	0	60	0	0	0	0	0	0	0	0	0	0	0	0	0	0	0	1	0	0	0
223	1	0	6	0	0	0	0	0	573	0	9978	3	0	0	2	0	0	0	0	0	0	0	0	0	0	0	1	0	0	0	0	0	0	0	0	0	0	0	0	0	1	0	34	0	0	0	0	0	0
224	16	0	10423	1	0	0	2	0	0	0	61	0	0	0	3	0	1	0	1	0	0	0	0	0	0	0	0	0	0	0	0	0	0	0	54	0	0	0	0	0	0	0	0	0	0	0	0	0	0
225	0	0	0	4	0	0	0	0	0	0	0	0	0	0	0	0	0	0	0	22	0	0	0	0	0	0	0	1	0	0	0	0	0	0	0	2	0	0	0	0	0	0	0	0	0	0	0	0	6
226	0	0	0	1	3	23	0	10397	0	0	0	1	0	0	0	11	0	0	0	0	0	0	0	2	0	0	0	0	0	0	0	0	0	0	0	0	0	0	0	27	0	0	0	0	0	0	0	0	0
227	0	0	0	0	410	0	1	0	0	0	0	0	1	0	0	0	0	0	0	0	0	0	0	0	0	0	0	0	0	0	0	0	1	0	0	0	10021	1	35	3	0	0	0	0	17	0	0	0	0
228	0	0	0	0	0	0	0	0	0	0	0	0	0	0	0	4	0	0	0	0	0	0	0	0	0	0	0	0	0	0	0	47	0	0	0	0	0	0	0	0	0	0	0	0	0	0	0	29	0
229	0	0	1	1	2	27	1	10770	0	0	0	0	0	0	0	12	0	0	0	0	0	0	0	1	0	0	0	0	0	0	0	0	0	0	0	0	0	0	0	28	0	0	0	0	0	0	0	0	0
230	5	0	0	1	34	0	0	0	1	0	0	0	10723	2	29	6	0	0	0	0	0	0	0	0	0	0	0	0	0	0	0	0	0	0	0	0	0	0	0	0	0	0	0	0	29	0	0	0	0
231	0	0	0	0	0	0	0	3	0	0	0	0	0	0	0	0	0	0	0	3	13	35	0	10866	0	0	0	0	0	0	0	12	0	0	0	0	0	0	0	3	0	0	0	0	0	0	0	0	0
232	0	0	0	9	0	0	0	1	3	290	0	10412	0	0	0	0	0	0	0	0	0	0	0	0	0	0	0	2	0	0	0	0	0	0	0	0	0	0	1	0	0	0	0	25	0	1	0	0	0
233	88	0	0	0	25	0	0	0	1	0	0	0	11021	1	24	1	0	0	0	1	0	0	0	0	0	0	0	0	1	0	0	0	0	0	0	0	0	0	0	0	0	0	0	0	30	0	1	0	0
234	2	10699	0	541	0	6	0	0	0	42	0	2	0	3	0	0	0	1	0	1	0	0	0	0	0	0	0	0	0	0	0	0	0	42	0	0	0	0	0	0	0	0	0	0	0	1	0	0	0
235	7	73	3	11361	0	0	0	4	0	0	0	39	0	0	0	3	0	0	0	1	0	0	0	0	0	0	0	0	0	0	0	0	0	0	0	36	0	0	0	0	0	0	0	0	0	0	0	0	0
236	0	0	774	0	0	0	0	0	0	0	2	0	0	0	0	0	0	0	0	0	0	0	0	0	0	0	0	0	0	0	0	0	21	1	10224	1	0	0	2	0	1	0	309	0	1	0	14	0	0
237	2	0	0	0	11201	4	50	6	0	0	0	0	12	0	0	0	0	0	0	0	4	0	0	0	0	0	0	0	0	0	0	0	0	0	0	0	59	0	0	1	0	0	0	0	0	0	0	0	0
238	0	0	0	0	1	0	0	0	0	0	0	0	0	0	0	0	7	0	0	0	11397	2	40	13	1	0	1	0	10	0	0	0	0	0	0	0	1	0	0	0	0	0	0	0	0	0	0	0	0
239	0	0	0	0	0	0	0	0	14	0	0	0	0	0	0	0	0	0	0	0	0	0	0	0	0	0	0	0	0	0	0	0	10	0	0	0	0	0	0	0	11521	2	85	10	2	0	0	0	0
240	0	0	0	9	0	0	0	31	0	0	0	4	7	30	0	11656	0	0	0	0	0	0	0	0	0	0	0	0	0	0	0	0	0	0	0	0	0	0	0	0	0	0	0	0	0	0	0	51	0
241	0	0	9	0	0	0	1	0	244	3	11746	3	0	0	2	0	0	0	0	0	0	0	0	0	0	0	1	0	0	0	0	0	0	0	0	0	0	0	0	0	0	0	27	0	1	0	0	0	0
242	0	0	0	11	0	0	0	0	0	0	0	0	0	0	0	0	0	0	0	57	0	0	0	0	0	0	0	0	0	0	0	0	0	0	0	1	0	0	0	0	0	0	0	0	0	0	0	0	5
243	0	0	0	0	0	0	0	0	0	0	0	0	0	0	0	0	12	1	12027	1	0	0	1	0	0	0	50	0	0	0	9	0	0	0	1	0	0	0	0	0	0	0	0	0	0	0	0	0	0
244	0	7	0	0	1	0	0	0	0	0	0	0	0	0	0	0	0	34	0	0	0	0	0	0	0	0	0	0	0	0	0	0	0	4	0	0	0	0	0	0	0	0	0	0	0	0	0	0	1
245	10	32	2	12162	0	0	0	2	1	0	0	37	0	0	0	12	0	0	0	0	0	0	0	0	0	0	0	0	0	0	0	0	0	0	0	43	0	0	0	0	0	0	0	0	0	0	0	0	0
246	0	0	0	0	0	0	1	0	0	0	0	0	0	0	13	0	0	0	0	0	0	0	0	0	0	0	0	0	0	0	1	0	2	0	10	0	2	0	43	0	0	0	2	0	318	1	11812	1	0
247	0	0	0	0	0	0	0	0	0	0	0	0	0	0	0	3	0	1	0	12	0	0	0	52	0	0	0	1	18	36	4	11988	0	0	0	0	0	0	0	0	0	0	0	0	0	0	0	1	0
248	0	0	0	0	3	0	0	0	0	0	0	0	0	0	0	0	5	0	0	0	12099	2	34	15	0	0	0	0	15	0	0	0	0	0	0	0	0	0	0	0	0	0	0	0	0	0	0	0	0
249	0	0	0	0	0	0	0	0	0	0	0	0	0	0	0	0	9	1	12338	6	0	0	3	0	0	0	39	0	0	0	14	0	0	0	1	0	0	0	0	0	0	0	0	0	0	0	0	0	0
250	0	0	0	0	0	0	0	0	9	0	0	0	0	0	0	0	0	0	0	0	0	0	0	0	3	0	0	0	0	0	0	0	14	0	0	0	2	0	0	0	12343	3	61	15	3	0	0	0	0
251	0	0	0	0	0	0	0	0	0	0	12	0	0	0	0	0	0	0	0	0	0	0	0	0	0	0	27	0	0	0	0	0	0	0	0	0	0	0	0	0	0	0	0	0	0	0	0	0	0
252	12443	1	108	9	3	0	0	0	56	0	0	0	2	0	0	0	0	0	0	0	0	0	0	0	0	0	0	0	0	0	0	0	61	0	0	0	0	0	0	0	0	0	0	0	0	0	0	0	9
253	0	0	0	0	0	0	0	0	11	0	1	0	0	0	0	0	0	0	0	0	0	0	0	0	1	0	0	0	0	0	0	0	44	0	0	0	0	0	0	0	12618	5	52	7	4	0	0	0	0
254	0	0	0	0	26	0	0	0	0	0	0	0	0	0	0	0	0	0	0	0	51	0	0	0	0	0	0	0	0	0	0	0	0	0	0	0	3	0	0	0	0	0	0	0	0	0	0	0	5
255	1	0	0	0	0	0	0	0	0	0	0	0	0	0	0	0	2	0	0	0	12525	4	48	12	0	0	0	0	10	0	0	0	0	0	0	0	1	0	0	0	0	0	0	0	0	0	0	0	0
256	0	0	0	0	7	0	1	0	0	0	0	0	0	0	0	0	0	0	0	0	0	0	0	0	0	0	0	0	0	0	0	0	0	0	0	0	11640	1	1180	4	3	0	0	0	14	0	0	0	0
257	2	0	0	0	30	0	0	0	1	0	0	0	12822	3	23	8	0	0	0	0	0	0	0	0	0	0	0	0	2	0	0	0	0	0	0	0	0	0	0	0	0	0	0	0	42	0	0	0	0
258	0	0	0	0	0	0	0	0	0	0	0	0	0	3	0	0	0	0	0	0	0	0	0	0	0	0	0	0	0	50	0	0	0	0	0	0	0	0	0	0	0	0	0	0	0	2	0	0	0
259	1	0	0	0	0	0	0	0	0	0	0	0	0	0	0	0	12930	1	33	11	0	0	0	0	50	0	0	0	10	0	0	0	1	0	0	0	0	0	0	0	0	0	0	0	0	0	0	0	20
260	0	3	0	10	0	0	0	1	1	3644	0	9332	0	0	0	0	0	0	0	0	0	0	0	0	0	0	0	0	0	0	0	0	0	0	0	0	0	0	0	0	0	12	0	25	0	0	0	0	0
261	0	18	0	0	0	1	0	0	0	13045	1	16	0	2	0	0	0	0	0	0	0	0	0	0	0	4	0	0	0	0	0	0	0	0	0	0	0	0	0	0	0	29	0	0	0	0	0	0	0
262	0	0	14	0	0	0	42	0	0	0	1	0	25	0	12930	2	0	0	0	0	0	0	0	0	0	0	0	0	0	0	4	0	0	0	0	0	0	0	0	0	0	0	0	0	0	0	37	0	0
263	1	0	0	0	12764	0	179	9	1	0	0	0	48	0	0	0	0	0	0	0	1	0	0	0	0	0	0	0	0	0	0	0	0	0	0	0	66	0	0	0	0	0	0	0	0	0	0	0	0
264	12916	2	47	4	2	0	0	0	51	0	0	0	3	0	0	0	4	0	0	0	0	0	0	0	0	0	0	0	0	0	0	0	119	0	1	0	0	0	0	0	0	0	0	0	0	0	0	0	7
265	0	2	0	0	2	34	0	0	0	0	0	0	2148	10994	11	8	0	0	0	0	0	0	0	0	0	0	0	0	0	3	0	0	0	0	0	0	0	0	0	0	0	0	0	0	5	30	0	0	0
266	0	0	0	0	0	0	0	0	0	0	0	0	4	0	0	0	0	0	0	0	1	0	0	0	0	0	0	0	250	0	1	1	0	0	0	0	0	0	0	0	0	0	0	0	0	0	0	0	1
267	0	0	11	0	0	0	0	0	0	0	0	0	0	0	0	0	0	0	2	0	0	0	0	0	0	0	0	0	0	0	0	0	12	2	13109	1	0	0	1	0	0	0	58	0	0	0	6	0	0
268	0	0	0	0	1	0	0	4	0	0	0	0	0	0	0	0	0	0	0	2	9	64	2	12864	0	0	0	0	0	0	0	18	0	0	0	0	0	0	0	1	0	0	0	0	0	0	0	0	0
269	0	0	0	0	0	0	0	0	0	0	0	0	0	0	0	10	0	0	0	0	0	0	0	0	0	0	0	0	0	1	0	53	0	0	0	0	0	0	0	0	0	0	0	0	0	0	0	2	0
270	7	0	0	0	0	0	0	0	13402	4	59	13	0	0	0	0	0	0	0	0	0	0	0	0	3	0	0	0	0	0	0	0	0	0	0	0	0	0	0	0	36	0	0	0	0	0	0	0	0
271	13245	12	62	7	1	0	0	0	70	0	1	0	7	0	0	0	0	0	0	0	0	0	0	0	0	0	0	0	0	0	0	0	70	0	0	0	0	0	0	0	1	0	0	0	0	0	0	0	9
272	1	0	0	0	0	0	0	0	0	0	0	0	0	0	0	0	13386	0	41	6	1	0	0	0	45	0	0	0	5	0	0	0	0	0	0	0	0	0	0	0	0	0	0	0	0	0	0	0	7
273	4	190	5	13032	0	0	0	0	0	0	0	57	0	0	0	3	0	0	0	1	0	0	0	0	0	0	0	0	0	0	0	0	0	0	0	44	0	0	0	0	0	0	0	0	0	0	0	0	0
274	0	0	0	0	6	0	0	0	0	0	0	0	0	0	0	0	3	0	0	0	13301	3	39	14	1	0	0	0	13	0	0	0	0	0	0	0	1	0	0	0	0	0	0	0	0	0	0	0	0
275	0	16	0	0	0	0	0	1	0	1	0	0	0	0	0	0	0	0	0	0	0	0	0	0	0	0	0	0	0	0	0	0	3	13059	0	276	0	3	0	0	0	60	0	1	0	14	0	0	0
276	1	0	0	0	35	0	0	1	0	0	0	0	13217	1	43	5	0	0	0	0	0	0	0	0	0	0	0	0	3	0	0	0	0	0	0	0	0	0	0	0	0	0	0	0	38	0	0	0	0
277	0	0	0	0	0	0	0	0	0	0	0	0	0	12	0	0	0	0	0	0	0	0	0	0	0	0	0	0	0	1	0	0	0	15	0	0	0	54	0	0	0	13	0	0	1	12871	1	13	0
278	0	5	0	0	0	43	0	0	0	0	0	0	2	12944	0	12	0	0	0	0	0	0	0	0	0	0	0	0	0	1	0	0	0	0	0	0	0	0	0	0	0	0	0	0	0	34	0	0	0
279	0	0	0	8	0	0	0	0	0	0	0	0	0	0	0	0	0	0	0	29	0	0	0	0	0	0	0	0	0	0	0	0	0	0	0	3	0	0	0	0	0	0	0	0	0	0	0	0	6
280	2	0	0	0	0	0	0	0	0	0	0	0	0	0	0	0	13192	0	47	0	1	0	0	0	48	0	0	0	12	0	0	0	1	0	0	0	0	0	0	0	0	0	0	0	0	0	0	0	12
281	0	3	0	0	0	0	0	0	0	0	0	0	0	0	0	0	0	21	0	0	0	0	0	0	0	0	0	0	0	0	0	0	0	1	0	0	0	0	0	0	0	0	0	0	0	0	0	0	0
282	0	0	8	0	0	0	27	0	0	0	2	0	10	1	12750	2	0	0	0	0	0	0	0	0	0	0	0	0	0	0	1	0	0	0	0	0	0	0	0	0	0	0	0	0	1	0	310	0	0
283	0	1	0	16	0	0	0	0	0	0	0	0	0	0	0	0	0	0	0	0	0	0	0	0	0	0	0	0	0	0	0	0	9	19	3	12800	0	0	0	0	0	0	0	62	0	0	0	1	0
284	0	0	1	10	0	0	0	0	0	0	0	1	0	0	0	0	0	0	1	0	0	0	0	0	0	0	0	0	0	0	0	0	1	30	0	12900	0	0	0	2	0	0	0	48	0	0	0	6	0
285	0	0	0	0	0	0	0	0	0	0	0	0	0	0	7	0	0	0	1	0	0	0	0	0	0	0	0	0	0	0	38	0	0	0	0	0	0	0	0	0	0	0	0	0	0	0	1	0	0
286	0	0	0	4	0	0	0	0	0	0	0	0	0	0	0	0	0	0	0	25	0	0	0	0	0	0	0	0	0	0	0	0	0	0	0	2	0	0	0	0	0	0	0	0	0	0	0	0	12
287	0	0	0	0	0	0	0	0	0	0	0	0	14	0	0	0	0	0	0	0	0	0	0	0	0	0	0	0	0	0	0	0	7	0	0	0	43	0	0	0	1	0	0	0	13071	0	35	5	0
288	0	0	0	0	0	0	0	0	12	0	0	0	0	0	0	0	0	0	0	0	0	0	0	0	0	0	0	0	0	0	0	0	5	0	0	0	0	0	0	0	12881	4	55	7	1	0	0	0	0
289	0	0	0	0	0	0	0	3	0	0	0	0	0	0	0	0	0	0	0	0	2	0	0	48	0	0	0	0	0	0	0	0	0	1	0	0	0	0	0	1	0	0	0	0	0	0	0	0	1
290	0	0	0	11	0	0	0	0	1	0	0	1	0	0	0	0	0	0	0	0	0	0	0	0	0	0	0	0	0	1	0	0	3	38	3	12619	0	0	0	15	0	0	0	41	0	0	0	4	0
291	0	0	0	0	1	0	0	0	0	0	0	0	14	0	0	0	0	0	1	0	0	0	0	0	0	0	0	0	41	0	0	0	0	0	0	0	0	0	0	0	0	0	0	0	1	0	0	0	4
292	1	0	179	0	0	0	0	0	0	0	0	0	0	0	0	0	0	0	0	0	0	0	0	0	0	0	0	0	0	0	0	0	1061	0	11378	1	0	0	1	0	10	0	56	0	0	0	7	0	0
293	6	0	0	0	16	0	1	0	0	0	0	0	12000	1	76	13	0	0	0	0	0	0	0	0	0	0	0	0	1	0	0	0	0	0	0	0	0	0	0	0	0	0	0	0	159	0	0	0	0
294	0	0	0	0	0	0	0	0	0	0	17	0	0	0	0	0	0	0	0	0	0	0	0	0	0	0	0	0	0	0	0	0	0	0	16	0	0	0	0	1	16	2	11682	5	0	0	2	0	0
295	0	0	6	0	0	0	0	0	0	0	0	0	0	0	0	0	280	0	11583	0	0	0	3	0	1	0	36	0	0	1	15	0	0	1	1	0	0	0	0	0	0	0	0	0	0	1	0	0	0
296	0	0	0	0	0	0	0	0	0	0	0	0	0	0	0	0	1	3001	1	9073	0	0	0	2	0	11	0	26	0	2	0	8	0	0	0	2	0	0	0	1	0	0	0	0	0	0	1	0	0
297	12	0	0	0	0	0	0	0	11965	1	61	7	3	0	0	0	0	0	0	0	0	0	0	0	3	0	0	0	0	0	0	0	0	0	0	0	0	0	0	0	22	0	0	0	0	0	0	0	0
298	1	0	0	0	11933	4	40	6	0	0	0	0	7	0	0	0	0	0	0	0	4	0	0	0	0	0	0	0	0	0	0	0	0	0	0	0	73	0	0	0	0	0	0	0	0	0	0	0	0
299	11889	3	52	3	1	0	0	0	45	0	0	0	20	0	0	0	3	0	0	0	0	0	0	0	0	0	0	0	0	0	0	0	39	0	0	0	0	0	0	0	0	0	0	0	0	0	0	0	5
300	1	0	1	0	21	0	0	0	0	0	0	0	12046	2	30	2	0	0	0	0	0	0	0	0	0	0	0	0	2	0	0	0	0	0	0	0	0	0	0	0	0	0	0	0	31	0	0	0	0
301	0	0	14	0	0	0	0	0	0	0	0	0	0	0	0	0	0	0	0	0	0	0	0	0	0	0	0	0	0	0	0	0	12	0	11975	2	0	0	0	0	0	0	59	0	0	0	6	0	0
302	8	0	1	0	0	0	0	0	0	0	0	0	1	0	0	0	0	0	0	0	0	0	0	0	0	0	0	0	0	0	0	0	11545	1	496	6	1	0	0	0	37	0	2	0	11	0	0	0	2
303	0	0	0	0	0	0	0	0	1	0	0	0	0	0	4	0	0	0	4	0	0	0	28	0	0	0	4	0	16	2	11852	2	0	0	0	0	0	0	0	0	0	0	0	0	0	0	0	0	0
304	34	0	0	0	1	0	0	0	11536	1	246	11	1	0	0	0	0	0	0	0	0	0	0	0	1	0	0	0	0	0	0	0	0	1	0	0	0	0	0	0	44	0	1	0	0	0	0	0	0
305	0	0	0	0	0	0	0	0	1	0	0	0	0	0	0	0	11681	3	49	3	5	0	0	0	50	0	0	0	10	0	0	0	1	0	0	0	0	0	0	1	0	0	0	0	0	0	0	0	13
306	0	0	0	0	0	0	0	0	0	0	0	0	0	0	0	0	3	35	10	11653	0	0	0	2	0	0	0	23	0	0	0	4	0	0	0	1	0	0	0	0	0	0	0	0	0	0	0	0	0
307	0	0	0	0	0	0	0	0	0	0	0	0	0	0	7	0	0	0	0	0	0	0	0	0	0	0	0	0	2	0	35	0	0	0	0	0	0	0	0	0	0	0	0	0	0	0	2	0	1
308	0	0	0	0	0	0	0	0	0	0	0	0	0	0	3	0	0	0	8	0	0	0	50	0	0	0	1	0	6	0	10775	3	0	0	0	0	0	0	0	0	0	0	0	0	0	0	1	0	0
309	2	0	2639	0	0	0	0	0	1	1	332	0	0	0	0	0	0	0	0	0	0	0	0	0	0	0	0	0	0	0	0	0	8	0	8196	1	0	0	1	0	0	0	40	0	0	0	6	0	0
310	0	0	0	0	0	0	0	0	0	0	18	0	0	0	0	0	0	0	0	0	0	0	0	0	0	0	35	0	0	0	0	0	0	0	0	0	0	0	0	0	0	0	5	0	0	0	0	0	0
311	0	0	0	0	0	0	0	0	13	0	0	0	0	0	0	0	0	0	0	0	0	0	0	0	1	0	0	0	0	0	0	0	11	1	0	0	0	0	0	0	10833	4	62	14	1	0	0	0	0
312	0	0	0	0	0	0	0	0	0	0	0	0	0	0	0	2	0	0	0	5	0	0	0	32	0	0	0	3	12	20	0	10963	0	0	0	0	0	0	0	0	0	0	0	0	0	0	0	5	0
313	0	1	0	0	0	11026	0	16	1	2	0	0	0	10	0	0	0	0	0	0	0	2	0	0	0	0	0	0	0	0	0	0	0	0	0	0	0	25	0	0	0	0	0	0	0	0	0	0	0
314	1	0	0	0	10982	1	45	5	1	0	0	0	11	0	0	0	0	0	0	0	4	0	0	0	0	0	0	0	0	0	0	0	0	0	0	0	37	0	0	0	0	0	0	0	0	0	0	0	0
315	0	0	0	0	2	0	0	0	0	0	0	0	0	0	1	0	0	0	0	0	10960	1	38	15	1	0	0	0	17	0	0	0	0	0	0	0	5	0	0	0	0	0	0	0	0	0	0	0	0
316	0	15	0	0	0	0	0	0	0	0	0	0	0	0	0	0	0	1	0	0	0	0	0	0	0	0	0	0	0	0	0	0	0	11039	0	19	0	1	1	0	0	47	0	0	0	8	0	0	0
317	11083	2	42	8	0	0	0	0	33	0	1	0	8	0	0	0	2	0	0	0	0	0	0	0	0	0	0	0	0	0	0	0	32	0	0	0	0	0	0	0	0	0	0	0	0	0	0	0	7
318	10969	13	46	10	3	0	0	0	54	0	0	0	3	0	0	0	2	0	0	0	0	0	0	0	0	0	0	0	0	0	0	0	45	0	0	1	0	0	0	0	0	0	0	0	0	0	0	0	2
319	0	0	0	1	0	0	0	0	0	0	0	0	0	0	0	0	7	31	3	11028	0	0	0	3	0	0	0	35	0	0	0	2	0	0	0	0	0	0	0	0	0	0	0	0	0	0	1	1	0
320	0	0	1	0	0	0	0	0	0	0	0	0	0	0	0	0	4	0	11047	5	0	0	2	0	0	0	41	0	0	0	8	0	0	0	1	0	0	0	0	0	0	0	0	0	0	0	0	0	0
321	10857	0	47	5	0	0	0	0	48	0	0	0	3	0	0	0	0	0	0	0	0	0	0	0	0	0	0	0	0	0	0	0	45	0	1	0	0	0	0	0	0	0	0	0	0	0	0	0	6
322	13	0	0	0	0	0	0	0	0	0	0	0	0	0	0	0	1	0	0	0	0	0	0	0	0	0	0	0	0	0	0	0	10315	2	51	5	1	0	0	0	39	0	0	0	2	0	0	0	0
323	0	0	0	0	0	0	0	0	0	0	0	0	0	0	0	0	0	0	1	2	9	32	1	10117	0	0	0	0	0	0	0	13	0	0	0	0	0	0	0	3	0	0	0	0	0	0	0	0	0
324	0	0	0	0	1	0	0	0	0	0	0	0	0	0	0	0	2	0	0	0	10454	3	21	8	1	0	0	0	6	0	0	0	0	0	0	0	1	0	0	0	0	0	0	0	0	0	0	0	0
325	0	0	0	0	0	0	0	0	0	0	0	0	0	3	0	0	0	0	0	0	0	0	0	0	0	0	0	0	0	23	0	5	0	0	0	0	0	0	0	0	0	0	0	0	0	1	0	1	0
326	0	0	0	0	0	0	0	0	0	0	0	0	0	0	0	0	0	0	0	1	0	0	0	38	0	0	0	0	2	12	2	10443	0	0	0	0	0	0	0	0	0	0	0	0	0	0	0	0	0
327	0	0	0	0	0	0	0	0	0	0	3	0	0	0	0	0	0	0	0	0	0	0	0	0	0	0	31	0	0	0	0	0	0	0	0	0	0	0	0	0	0	0	1	0	0	0	0	0	0
328	0	0	3	0	0	0	48	0	0	0	1	0	7	0	10024	4	0	0	0	0	0	0	0	0	0	0	0	0	0	0	4	0	0	0	0	0	0	0	0	0	0	0	0	0	0	0	41	0	0
329	0	0	0	0	0	0	0	0	0	0	0	12	0	0	0	0	0	0	0	0	0	0	0	0	0	0	0	0	0	0	0	0	0	0	0	7	0	0	0	4	2	29	7	9912	0	0	0	2	0
330	0	0	0	2	0	0	0	0	0	0	0	0	0	0	0	0	0	0	0	25	0	0	0	0	0	0	0	0	0	0	0	0	0	0	0	9	0	0	0	0	0	0	0	0	0	0	0	0	3
331	5	0	1	0	0	0	0	0	0	0	0	0	0	0	0	0	0	0	0	0	0	0	0	0	0	0	0	0	0	0	0	0	8802	4	1141	4	1	0	0	0	37	0	6	0	11	0	1	0	2
332	0	0	0	0	0	0	0	0	0	0	0	0	0	2	0	0	0	6	0	0	0	37	0	0	0	0	0	0	2	9471	1	10	0	0	0	0	0	0	0	0	0	0	0	0	0	3	0	0	0
333	0	0	0	0	0	0	0	0	0	0	0	0	0	0	0	0	5	31	0	9298	0	0	0	3	0	0	0	25	0	0	0	6	0	0	0	0	0	0	0	0	0	0	0	0	0	0	0	0	0
334	0	0	0	0	0	0	0	2	0	0	0	0	0	0	0	0	0	0	0	5	7	48	1	9415	0	0	0	2	0	0	0	15	0	0	0	0	0	0	0	0	0	0	0	0	0	0	0	0	0
335	0	1	0	14	0	0	0	0	0	0	0	0	0	0	0	0	0	0	0	0	0	0	0	0	0	0	0	0	0	0	0	0	0	17	0	9418	0	0	0	3	0	0	0	58	0	0	0	8	0
336	391	0	8465	0	0	0	5	0	1	0	29	0	0	0	8	0	0	0	0	0	0	0	0	0	0	0	0	0	0	0	0	0	0	0	19	0	0	0	0	0	0	0	0	0	0	0	0	0	0
337	0	0	0	0	0	0	0	0	0	0	10	0	0	0	0	0	0	0	0	0	0	0	0	0	0	0	27	0	0	0	0	0	0	0	0	0	0	0	0	0	0	0	0	0	0	0	0	0	0
338	2	0	0	0	8176	0	33	4	1	0	0	0	8	0	0	0	0	0	0	0	1	0	0	0	0	0	0	0	0	0	0	0	0	0	0	0	36	0	0	0	0	0	0	0	0	0	0	0	0
339	0	0	0	0	0	0	0	0	0	0	0	0	5	0	0	0	0	0	0	0	0	0	0	0	0	0	0	0	1	0	0	0	4	0	0	0	15	0	0	0	0	0	0	0	7948	3	31	12	0
340	0	0	0	0	0	0	0	0	0	0	0	0	0	0	0	0	656	2	7375	3	0	0	2	0	2	0	36	0	0	0	4	0	0	0	6	0	0	0	0	0	0	0	0	0	0	0	0	0	1
341	0	0	0	0	0	0	0	1	0	0	0	0	0	0	0	0	0	0	0	0	1	15	0	7823	0	0	0	0	0	0	0	9	0	0	0	0	0	0	0	2	0	0	0	0	0	0	0	0	0
342	0	0	0	0	17	0	0	0	0	0	0	0	7750	1	17	6	0	0	0	0	0	0	0	0	0	0	0	0	0	0	0	0	0	0	0	0	0	0	0	0	0	0	0	0	19	0	0	0	0
343	0	0	0	0	0	0	0	0	0	0	0	0	0	0	6	0	0	0	0	0	0	0	0	0	0	0	0	0	0	0	0	0	0	0	3	0	0	0	35	0	0	0	1	0	7	0	7465	0	0
344	0	0	0	0	0	0	0	0	0	0	0	0	0	0	1	0	0	0	4	0	0	0	17	0	0	0	2	0	12	1	7165	1	0	0	0	0	0	0	0	0	0	0	0	0	0	0	2	0	0
345	0	0	0	0	4	0	0	0	1	0	0	0	0	0	0	0	5	0	0	0	7283	0	20	9	0	0	0	0	13	0	0	0	0	0	0	0	4	0	0	0	0	0	0	0	0	0	0	0	0
346	5	0	0	0	0	0	0	0	0	0	0	0	0	0	0	0	0	0	1	0	0	0	0	0	0	0	0	0	0	0	0	0	7356	1	29	3	4	0	0	0	27	0	0	0	4	0	0	0	0
347	8	1	7243	3	0	0	0	0	0	0	43	0	0	0	5	0	0	0	1	0	0	0	0	0	0	0	0	0	0	0	0	0	0	0	38	0	0	0	0	0	0	0	0	0	0	0	0	0	0
348	0	6	0	1	0	0	0	0	0	0	0	0	0	0	0	0	0	1	0	0	0	0	0	0	0	0	0	0	0	0	0	0	0	6508	1	727	0	1	0	0	0	29	0	3	0	1	0	0	0
349	0	7	0	0	0	0	0	0	1	6977	0	7	0	0	0	0	0	0	0	0	0	0	0	0	0	0	0	0	0	0	0	0	0	0	0	0	0	0	0	0	0	27	0	0	0	0	0	0	0
350	0	0	0	0	0	0	0	0	0	0	8	0	0	0	2	0	0	0	0	0	0	0	0	0	0	0	13	0	0	0	0	0	0	0	0	0	0	0	0	0	0	0	2	0	0	0	0	0	0
351	0	0	0	1	2	15	0	6201	0	0	0	0	0	0	0	7	0	0	0	0	0	0	0	2	0	0	0	0	0	0	0	0	0	0	0	0	0	0	0	22	0	0	0	0	0	0	0	0	0
352	0	0	0	0	0	0	0	0	0	0	0	0	0	4	0	0	0	0	0	0	0	0	0	0	0	0	0	0	0	0	0	0	0	4	0	0	0	40	0	0	0	1	0	0	1	5957	0	146	0
353	1	226	1	5922	0	0	0	0	0	4	0	8	0	0	0	1	0	0	0	2	0	0	0	0	0	0	0	0	0	0	0	0	0	0	0	22	0	0	0	0	0	0	0	0	0	0	0	0	0
354	0	3	0	0	0	0	0	0	0	0	0	0	0	0	0	0	0	0	0	0	0	0	0	0	0	0	0	0	0	0	0	0	1	6086	1	7	0	0	0	0	0	26	0	0	0	3	0	0	0
355	1	0	0	0	10	0	0	0	0	0	0	0	6085	0	7	4	0	0	0	0	0	0	0	0	0	0	0	0	1	0	0	0	0	0	0	0	0	0	0	0	0	0	0	0	25	0	0	0	0
356	0	0	1	0	0	0	0	0	0	0	0	0	0	0	0	0	3	0	6108	0	0	0	0	0	0	0	29	0	0	0	3	0	0	0	1	0	0	0	0	0	0	0	0	0	0	0	0	0	0
357	566	0	5498	1	0	0	0	0	1	0	15	0	0	0	2	0	0	0	0	0	0	0	0	0	0	0	0	0	0	0	0	0	1	0	22	0	0	0	0	0	1	0	0	0	0	0	0	0	0
358	0	0	0	0	0	0	0	0	0	0	0	0	2	0	0	0	0	0	0	0	12	0	0	0	1	0	0	0	5946	0	49	4	0	0	0	0	0	0	0	0	0	0	0	0	0	0	0	0	0
359	0	0	0	0	0	0	0	0	1	0	0	0	3	0	0	0	0	0	0	0	0	0	0	0	0	0	0	0	0	0	0	0	3	0	0	0	10	0	0	0	2	0	0	0	5929	0	17	4	0
360	0	0	0	0	0	0	0	0	8	0	0	0	0	0	0	0	0	0	0	0	0	0	0	0	0	0	0	0	0	0	0	0	7	0	0	0	0	0	0	0	5860	1	29	6	0	0	0	0	0
361	5859	1	19	3	0	0	0	0	25	0	0	0	4	0	0	0	0	0	0	0	0	0	0	0	0	0	0	0	0	0	0	0	22	0	0	0	0	0	0	0	0	0	0	0	0	0	0	0	0
362	0	0	0	0	0	0	0	0	0	0	0	0	0	0	4	0	0	0	0	0	0	0	0	0	0	0	0	0	1	0	11	0	0	0	0	0	0	0	0	0	0	0	0	0	0	0	0	0	0
363	2	511	0	5084	0	0	0	1	0	1	0	24	0	0	0	0	0	0	0	2	0	0	0	0	0	0	0	0	0	0	0	0	0	1	0	52	0	0	0	0	0	0	0	0	0	0	0	0	0
364	0	0	0	0	0	0	0	0	0	0	5	0	0	0	0	0	0	0	0	0	0	0	0	0	0	0	10	0	0	0	0	0	0	0	0	0	0	0	0	0	0	0	1	0	0	0	0	0	0
365	0	0	0	0	7	0	0	0	0	0	0	0	0	0	0	0	0	0	0	0	2	0	0	0	0	0	0	0	0	0	0	0	1	0	0	0	5337	2	19	3	0	0	0	0	8	0	0	0	0
366	0	2	0	6	0	0	0	0	5	529	1	4739	0	0	0	1	0	0	0	0	0	0	0	0	0	0	0	46	0	0	0	0	0	0	0	0	0	0	0	0	0	3	0	26	0	0	0	0	0
367	0	0	2	0	0	0	0	0	0	0	0	0	0	0	0	0	191	0	5106	1	0	0	3	0	0	0	21	0	0	0	3	0	0	0	0	0	0	0	0	0	0	0	0	0	0	0	0	0	0
368	0	0	0	1	0	0	0	12	0	0	0	0	1	8	1	5216	0	0	0	0	0	0	0	0	0	0	0	0	0	0	0	1	0	0	0	0	0	0	0	0	0	0	0	0	0	0	0	18	0
369	0	0	0	2	0	0	0	0	0	0	0	0	0	0	0	0	0	0	0	9	0	0	0	0	0	0	0	0	0	0	0	0	0	0	0	0	0	0	0	0	0	0	0	0	0	0	0	0	1
370	0	0	0	0	6	0	0	0	0	0	0	0	0	0	0	0	1	0	0	0	222	1	3	0	0	0	0	0	0	0	0	0	0	0	0	0	2	0	0	0	0	0	0	0	0	0	0	0	3
371	0	0	0	0	0	0	0	0	0	0	4	0	0	0	0	0	0	0	0	0	0	0	0	0	0	0	0	0	0	0	0	0	0	0	6	0	0	0	0	0	5	1	4830	1	0	0	2	0	0
372	0	0	0	3	0	0	0	19	0	0	0	0	6	6	0	4735	0	0	0	0	0	0	0	0	0	0	0	0	0	0	0	1	0	0	0	0	0	0	0	0	0	0	0	0	0	0	0	57	0
373	4633	1	16	1	0	0	0	0	26	0	0	0	3	0	0	0	0	0	0	0	0	0	0	0	0	0	0	0	0	0	0	0	18	0	0	0	0	0	0	0	0	0	0	0	0	0	0	0	2
374	0	0	0	0	0	0	0	0	0	0	0	0	4	0	0	0	0	0	0	0	0	0	0	0	0	0	0	0	0	0	0	0	2	0	0	0	8	0	0	0	1	0	0	0	4394	0	7	2	0
375	0	0	1	0	0	0	0	0	56	0	4126	1	0	0	1	0	0	0	0	0	0	0	0	0	0	0	1	0	0	0	0	0	0	0	0	0	0	0	0	0	0	0	15	0	0	0	0	0	0
376	0	0	0	0	0	0	0	0	0	0	0	0	0	0	0	0	3978	1	81	1	0	0	0	0	19	0	0	0	3	0	0	0	0	0	0	0	0	0	0	0	0	0	0	0	0	0	0	0	1
377	0	0	0	0	0	0	0	0	0	0	0	0	0	0	1	0	0	0	0	0	0	0	0	0	0	0	0	0	1	0	506	0	0	0	0	0	0	0	0	0	0	0	0	0	0	0	0	0	0
378	0	0	0	0	0	0	0	0	0	0	0	4	0	0	0	0	0	0	0	0	0	0	0	0	0	0	0	174	0	0	0	0	0	0	0	0	0	0	0	0	0	0	0	0	0	0	0	0	0
379	3533	1	14	2	0	0	0	0	20	0	0	0	6	0	0	0	3	0	0	0	0	0	0	0	0	0	0	0	0	0	0	0	12	0	0	0	0	0	0	0	0	0	0	0	0	0	0	0	3
380	0	0	0	0	0	0	0	0	0	0	0	0	0	0	0	0	0	0	0	0	1	7	0	0	0	0	0	0	2	3465	0	3	0	0	0	0	0	0	0	0	0	0	0	0	0	0	0	0	0
381	0	0	0	0	0	0	0	0	0	0	0	0	0	0	0	0	0	0	0	4	0	0	0	7	0	0	0	1	0	8	0	3315	0	0	0	0	0	0	0	0	0	0	0	0	0	0	0	0	0
382	0	0	5	0	0	0	1	0	8	0	3242	4	0	0	4	0	0	0	0	0	0	0	0	0	0	0	2	0	0	0	0	0	0	0	0	0	0	0	0	0	0	0	5	0	0	0	0	0	0
383	0	0	0	0	0	0	0	0	2	0	0	0	0	0	0	0	0	0	0	0	0	0	0	0	0	0	0	0	0	0	1	0	2	0	0	0	0	0	0	0	3113	1	14	2	0	0	0	0	0
384	0	0	0	0	4	3015	0	2	0	1	0	0	0	5	0	0	0	0	0	0	0	0	0	0	0	0	0	0	0	0	0	0	0	0	0	0	0	29	0	0	0	0	0	0	0	0	0	0	0
385	2872	0	17	0	0	0	0	0	14	0	0	0	2	0	0	0	0	0	0	0	0	0	0	0	0	0	0	0	0	0	0	0	10	0	0	0	0	0	0	0	0	0	0	0	0	0	0	0	0
386	0	0	0	0	2	0	0	0	0	0	0	0	0	0	0	0	0	0	0	0	0	0	0	0	0	0	0	0	0	0	0	0	0	0	0	0	2786	2	7	2	0	0	0	0	0	0	0	0	0
387	0	0	0	0	0	0	0	0	0	0	0	0	0	0	0	0	3	0	0	0	9	0	0	0	0	0	0	0	2707	0	8	0	0	0	0	0	0	0	0	0	0	0	0	0	0	0	0	0	0
388	0	0	0	0	2613	0	9	3	0	0	0	0	4	0	0	0	0	0	0	0	0	0	0	0	0	0	0	0	0	0	0	0	0	0	0	0	9	0	0	0	0	0	0	0	0	0	0	0	0
389	0	0	0	0	0	0	0	0	0	0	0	0	0	0	0	0	0	0	0	0	0	0	0	0	0	0	0	0	0	0	0	0	2491	0	27	2	0	0	0	0	21	0	0	0	1	0	0	0	1
390	0	0	0	0	1	0	0	0	0	0	0	0	3	0	0	0	0	0	0	0	0	0	0	0	0	0	0	0	0	0	0	0	1	0	0	0	2	0	0	0	0	0	0	0	2315	0	2	2	0
391	0	0	0	0	0	0	0	0	0	0	0	0	0	0	3	0	0	0	0	1	0	0	0	0	0	0	0	0	0	0	1	0	0	0	3	0	0	0	5	0	0	0	2	0	484	0	1226	0	0
392	0	0	0	0	0	0	0	0	0	0	0	0	0	0	0	0	0	0	0	0	1617	0	3	1	0	0	0	0	4	1	0	0	0	0	0	0	1	0	0	0	0	0	0	0	0	0	0	0	0
393	0	0	0	0	0	0	0	0	0	0	0	0	0	0	0	0	0	0	0	0	3	0	0	0	0	0	0	0	1579	0	8	0	0	0	0	0	0	0	0	0	0	0	0	0	0	0	0	0	0
394	1	0	0	0	1500	0	1	0	0	0	0	0	1	0	0	0	0	0	0	0	0	0	0	0	0	0	0	0	0	0	0	0	0	0	0	0	6	1	0	0	0	0	0	0	0	0	0	0	0
395	0	0	0	0	0	0	0	0	0	0	0	0	0	0	0	0	1082	0	5	1	0	0	0	0	5	0	0	0	0	0	0	0	320	0	0	0	0	0	0	0	0	0	0	0	0	0	0	0	0
396	2	0	0	0	0	0	0	0	0	0	0	0	0	0	0	0	0	0	0	0	0	0	0	0	0	0	0	0	0	0	0	0	1067	0	5	0	0	0	0	0	5	0	0	0	0	0	0	0	0
397	0	0	0	0	3	0	0	0	0	0	0	0	0	0	0	0	0	0	0	0	0	0	0	0	0	0	0	0	0	0	0	0	0	0	0	0	1025	1	2	1	0	0	0	0	2	0	0	0	0
398	1	0	0	0	0	0	0	0	0	0	0	0	0	0	0	0	0	0	0	0	0	0	0	0	0	0	0	0	0	0	0	0	967	0	22	0	1	0	0	0	5	0	0	0	1	0	0	0	2
399	0	0	0	0	0	0	0	0	0	0	0	0	1	0	0	0	1	0	0	0	0	0	0	0	0	0	0	0	792	0	5	2	0	0	0	0	1	0	0	0	0	0	0	0	0	0	0	0	0
400	0	0	0	0	0	0	0	0	0	0	0	0	0	0	0	0	0	0	0	0	0	0	0	0	0	0	0	0	0	0	0	0	0	0	726	1	1	0	0	0	0	0	1	0	0	0	1	0	0
401	0	0	0	0	0	0	0	0	0	0	0	0	0	0	0	0	0	0	0	0	0	0	0	0	0	0	0	0	0	0	597	0	0	0	0	0	0	0	0	0	0	0	0	0	0	0	0	0	0
402	0	0	0	0	1	0	0	0	0	0	0	0	0	0	0	0	0	0	0	0	0	0	0	0	0	0	0	0	0	0	0	0	0	0	0	0	583	0	1	0	0	0	0	0	1	0	0	0	0
403	0	0	0	0	0	0	0	0	0	0	0	0	0	0	0	0	0	0	0	0	0	0	0	0	0	0	0	0	0	0	0	0	88	0	437	0	0	0	0	1	0	0	0	0	0	0	1	0	0
404	0	485	0	1	0	0	0	0	0	0	0	0	0	0	0	0	0	0	0	0	0	0	0	0	0	0	0	0	0	0	0	0	0	1	0	0	0	0	0	0	0	0	0	0	0	0	0	0	0
405	0	0	0	0	0	0	0	0	290	0	1	0	0	0	0	0	0	0	0	0	0	0	0	0	0	0	0	0	0	0	1	1	0	0	0	0	0	0	0	0	0	0	0	0	0	0	0	0	0
406	4	0	0	0	0	0	0	0	0	0	0	0	0	0	0	0	0	0	0	0	0	0	0	0	0	0	0	0	0	0	0	0	70	0	121	0	0	0	0	0	0	0	0	0	1	0	0	0	0
407	0	0	0	0	0	0	0	1	0	0	0	0	0	0	0	162	0	0	0	1	0	0	0	0	0	0	0	0	0	0	0	1	0	0	0	0	0	0	0	0	0	0	0	0	0	0	0	7	0
408	0	0	0	0	0	0	0	0	0	0	0	0	0	0	0	0	0	0	0	0	0	0	0	0	0	0	0	0	99	0	0	0	0	0	0	0	0	0	0	0	1	0	0	0	0	0	0	0	0
409	86	0	0	0	1	0	0	0	2	0	0	0	0	0	0	0	0	0	0	0	0	0	0	0	0	0	0	0	0	0	0	0	0	0	0	0	1	0	0	0	0	0	0	0	0	0	0	0	0
410	0	0	0	0	0	0	0	0	0	0	0	0	0	0	0	0	0	0	0	0	0	0	0	0	0	0	0	0	0	0	0	0	83	0	0	0	0	0	0	0	1	0	0	0	0	0	0	0	0
411	0	0	0	0	0	0	0	0	0	0	0	0	0	0	0	0	0	0	0	0	2	0	0	0	0	0	0	0	0	0	0	0	0	0	0	0	4	0	0	0	0	0	0	0	0	0	0	0	1
412	0	0	0	0	0	0	0	0	0	0	0	0	0	0	0	0	0	0	0	0	0	0	0	0	0	0	0	0	0	0	0	0	0	0	0	0	0	0	0	0	0	0	0	0	57	0	4	0	0
413	0	0	0	0	0	0	0	0	0	0	0	0	0	0	0	0	0	0	0	52	0	0	0	0	0	0	0	0	0	0	0	0	0	0	0	0	0	0	0	0	0	0	0	0	0	0	0	0	0
414	0	0	0	0	0	0	0	0	0	0	0	0	0	0	0	0	0	0	0	0	0	0	0	0	0	0	0	0	0	0	0	0	0	0	0	0	0	0	0	0	46	1	0	0	0	0	0	0	0
415	0	0	0	0	0	0	0	0	0	0	0	0	0	0	0	0	0	0	0	0	0	0	0	0	0	0	0	0	0	0	0	0	0	0	0	0	21	0	21	0	0	0	0	0	0	0	0	0	0
416	0	0	0	0	0	0	0	0	0	0	0	0	0	0	0	0	0	0	0	0	0	0	0	0	0	0	0	0	0	0	0	0	0	0	0	0	0	0	0	0	0	0	0	0	0	0	0	0	0
417	0	0	0	0	0	0	0	0	0	0	0	0	0	0	0	0	0	0	0	0	0	0	0	0	0	0	0	0	0	0	0	0	0	0	0	0	0	0	0	0	0	0	0	0	0	0	0	0	0
418	0	0	0	0	0	0	0	0	0	0	0	0	0	0	0	0	0	0	0	0	0	0	0	0	0	0	0	0	0	0	0	0	0	16	0	0	0	0	0	0	0	0	0	0	0	0	0	0	0
419	0	0	0	0	0	0	0	0	0	0	0	0	0	0	0	0	0	0	0	0	9	0	0	0	0	0	0	0	0	0	0	0	0	0	0	0	0	0	0	0	0	0	0	0	0	0	0	0	0
420	0	0	0	0	6	0	0	0	0	0	0	0	0	0	0	0	0	0	0	0	0	0	0	0	0	0	0	0	0	0	0	0	0	0	0	0	0	0	0	0	0	0	0	0	0	0	0	0	0
421	0	0	5	0	0	0	0	0	0	0	0	0	0	0	0	0	0	0	0	0	0	0	0	0	0	0	0	0	0	0	0	0	0	0	0	0	0	0	0	0	0	0	0	0	0	0	0	0	0
422	0	0	0	0	0	0	0	0	0	0	0	0	0	0	0	0	0	0	0	0	0	0	0	0	0	0	0	0	0	0	0	0	0	0	0	2	0	0	0	0	0	0	0	0	0	0	0	0	0
423	0	0	0	0	0	0	0	0	0	0	0	0	0	0	0	0	0	0	0	0	0	0	0	0	0	0	0	0	0	0	0	0	0	0	0	0	0	0	0	0	0	0	0	0	0	0	0	0	0
424	0	0	0	0	0	0	0	0	0	0	0	0	2	0	0	0	0	0	0	0	0	0	0	0	0	0	0	0	0	0	0	0	0	0	0	0	0	0	0	0	0	0	0	0	0	0	0	0	0
425	0	0	0	0	0	0	0	0	0	0	0	0	0	0	0	0	0	0	0	0	0	0	0	0	0	0	0	0	0	0	0	0	0	0	0	0	2	0	0	0	0	0	0	0	0	0	0	0	0
426	0	0	0	0	0	0	0	0	0	0	0	0	0	0	0	0	0	0	0	0	0	0	0	0	0	0	0	0	0	0	0	0	2	0	0	0	0	0	0	0	0	0	0	0	0	0	0	0	0
427	0	0	0	0	0	0	0	0	0	0	0	0	2	0	0	0	0	0	0	0	0	0	0	0	0	0	0	0	0	0	0	0	0	0	0	0	0	0	0	0	0	0	0	0	0	0	0	0	0
428	0	0	0	0	0	0	0	0	0	0	0	0	0	0	0	0	0	0	2	0	0	0	0	0	0	0	0	0	0	0	0	0	0	0	0	0	0	0	0	0	0	0	0	0	0	0	0	0	0
429	2	0	0	0	0	0	0	0	0	0	0	0	0	0	0	0	0	0	0	0	0	0	0	0	0	0	0	0	0	0	0	0	0	0	0	0	0	0	0	0	0	0	0	0	0	0	0	0	0
430	0	0	0	0	0	0	0	0	0	0	0	0	0	0	0	0	2	0	0	0	0	0	0	0	0	0	0	0	0	0	0	0	0	0	0	0	0	0	0	0	0	0	0	0	0	0	0	0	0
431	0	0	0	0	0	0	0	0	0	0	0	0	0	0	0	0	0	0	0	0	0	0	0	0	0	0	0	0	0	0	0	0	0	0	0	0	0	0	0	0	1	0	0	1	0	0	0	0	0
432	0	0	0	0	0	0	0	0	0	0	0	0	0	0	0	0	0	0	0	0	0	0	0	0	0	0	0	0	0	0	0	0	0	0	0	0	0	0	0	0	0	0	0	0	0	0	0	0	0
433	0	0	0	0	0	0	0	0	0	0	0	0	0	0	0	0	0	0	0	0	0	0	0	0	0	0	0	0	0	0	0	0	0	1	0	0	0	0	0	0	0	0	0	0	0	0	0	0	0
434	0	0	0	0	0	0	0	0	0	0	0	0	0	0	0	0	1	0	0	0	0	0	0	0	0	0	0	0	0	0	0	0	0	0	0	0	0	0	0	0	0	0	0	0	0	0	0	0	0
435	0	0	0	0	0	0	0	0	0	0	0	0	0	0	0	0	0	0	0	0	0	0	0	0	0	0	0	0	0	0	0	0	0	0	0	0	0	0	0	0	0	0	0	0	0	0	0	0	0
[truncated: 17 more columns]
