# Supplementary material for: geno2pheno[ngs-freq]: a genotypic interpretation system for identifying viral drug resistance using next-generation sequencing data
Source: Nucleic Acids Res. 2018 May 1;46(Web Server issue):W271–7. doi: 10.1093/nar/gky349 (PMC6031006; doi:10.1093/nar/gky349)
Supplement: Supplementary Data [file gky349_supplemental_files.zip › supplementary_file_S2.csv]

pos	-	A	C	G	T	N
0	0	1	5008	0	13	0
1	0	4	27	1	4930	0
2	0	2	5243	0	10	0
3	0	8	5328	2	68	0
4	0	22	0	5338	1	0
5	0	10	1	5388	0	0
6	0	1	3868	0	1469	0
7	0	8	26	2	5085	0
8	0	1	5486	0	4	0
9	0	1	5600	0	50	0
10	0	13	17	1	5438	0
11	0	12	1	5618	0	0
12	0	15	1	5708	0	0
13	0	3	5616	0	74	0
14	0	3	9	1	5657	0
15	0	5660	4	129	2	0
16	0	5812	0	12	3	0
17	0	30	0	5895	1	0
18	0	5706	0	52	4	0
19	0	10	0	5952	1	0
20	0	5857	2	22	4	0
21	0	1	6051	1	30	0
22	0	5892	0	16	3	0
23	0	2	20	1	6004	0
24	0	1	6136	0	17	0
25	0	4	16	4	6010	0
26	0	7	0	6208	1	0
27	0	7	0	6256	2	0
28	0	10	0	6385	0	0
29	0	6135	0	28	7	0
30	0	0	6315	0	68	0
31	0	3	27	1	6297	0
32	0	9	1	6499	1	0
33	0	8	1	6602	1	0
34	0	6273	0	27	10	0
35	0	3	6	7	6400	0
36	0	6602	1	11	11	0
37	0	5	18	2	6606	0
38	0	15	0	6724	0	0
39	0	4	6777	2	22	0
40	0	14	0	6926	3	0
41	0	6326	2	35	10	0
42	0	15	1	6896	0	0
43	0	6	0	6921	1	0
44	0	5	34	5	6197	0
45	0	49	0	6934	1	0
46	0	5	133	14	6628	0
47	0	4	40	1	6963	0
48	0	10	0	7073	2	0
49	0	61	30	3	6885	0
50	0	18	1	7235	0	0
51	0	1	7199	7	83	0
52	0	14	1	7457	1	0
53	0	6961	2	28	3	0
54	0	0	149	3	7193	0
55	0	4	41	2	7496	0
56	0	2	20	2	7573	0
57	0	2	69	0	7603	0
58	0	7652	0	10	4	0
59	0	7627	10	25	3	0
60	0	24	0	7702	0	0
61	0	7531	3	36	2	0
62	0	2	37	0	7587	0
63	0	2	7821	0	36	0
64	0	14	30	0	7602	0
65	0	12	0	7699	0	0
66	0	39	0	7677	0	0
67	0	0	7758	1	24	0
68	0	1	26	3	7757	0
69	0	28	1	7847	1	0
70	0	7791	3	43	5	0
71	0	7874	3	40	2	0
72	0	54	0	7951	2	0
73	0	13	0	7956	1	0
74	0	3	7929	4	8	0
75	0	2	8006	2	8	0
76	0	7897	1	30	9	0
77	0	7918	2	23	3	0
78	0	49	0	7951	2	0
79	0	2	8035	2	12	0
80	0	5	40	2	7817	0
81	0	4	7969	0	149	0
82	0	8050	2	31	1	0
83	0	11	41	3	8026	0
84	0	24	0	8172	2	0
85	0	2	8090	2	7	0
86	0	2	8110	1	21	0
87	0	7888	1	73	11	0
88	0	2	8221	1	8	0
89	0	7646	3	505	7	0
90	0	56	8	8187	0	0
91	0	4	8141	2	99	0
92	0	2	31	5	8079	0
93	0	43	1	8227	0	0
94	0	2	8186	1	7	0
95	0	5	8341	1	10	0
96	0	6	87	3	8184	0
97	0	9	1	8345	0	0
98	0	12	0	8306	3	0
99	0	55	2	8258	1	0
100	0	8178	0	48	2	0
101	0	2	44	1	8218	0
102	0	6	121	2	8282	0
103	0	3	8332	1	10	0
104	0	1	8440	2	9	0
105	0	3	8513	0	26	0
106	0	6	32	0	8480	0
107	0	3	24	3	8528	0
108	0	4	130	1	8482	0
109	0	86	1	8481	37	0
110	0	8	28	3	8484	0
111	0	19	3	8612	2	0
112	0	12	31	5	8438	0
113	0	0	8547	4	10	0
114	0	2	8565	2	18	0
115	0	6	36	0	8502	0
116	0	12	3	8560	0	0
117	0	9	8479	0	43	0
118	0	2	8555	3	11	0
119	0	8402	2	27	10	0
120	0	8498	4	46	2	0
121	0	5	8609	2	8	0
122	0	28	1	8564	1	0
123	0	11	8602	0	40	0
124	0	21	1	8643	5	0
125	0	9	0	8705	1	0
126	0	8177	2	96	6	0
127	0	3	18	7	8505	0
128	0	8475	1	23	6	0
129	0	8	89	1	8594	0
130	0	8489	2	26	5	0
131	0	95	1	8521	6	0
132	0	67	0	8467	2	0
133	0	14	0	8302	10	0
134	0	25	1	8207	1	0
135	0	75	1	8174	2	0
136	0	13	0	8188	2	0
137	0	5	58	3	7858	0
138	0	2	8131	0	8	0
139	0	9	32	4	7981	0
140	0	12	0	8187	2	0
141	0	14	3	8306	3	0
142	0	1	8453	1	21	0
143	0	8463	3	30	8	0
144	0	7999	3	474	12	0
145	0	9	0	8584	0	0
146	0	21	1	8540	1	0
147	0	8209	3	59	11	0
148	0	49	0	8490	1	0
149	0	8286	2	33	5	0
150	0	4	87	3	8171	0
151	0	9	0	8427	1	0
152	0	8	2	8321	1	0
153	0	1	8357	1	46	0
154	0	19	0	8511	0	0
155	0	3	25	2	8394	0
156	0	6	59	17	8383	0
157	0	8610	1	19	6	0
158	0	4	42	2	8612	0
159	0	24	3	8615	1	0
160	0	2	8687	1	9	0
161	0	8532	3	47	12	0
162	0	3	8674	0	15	0
163	0	8554	3	23	6	0
164	0	3	8658	1	6	0
165	0	6	120	3	8265	0
166	0	0	8627	1	14	0
167	0	24	4	8632	2	0
168	0	1	8569	0	13	0
169	0	11	34	3	8515	0
170	0	8	0	8643	2	0
171	0	4	8573	2	40	0
172	0	5	8583	3	26	0
173	0	8503	5	37	12	0
174	0	0	8765	6	40	0
175	0	9	32	3	8668	0
176	0	20	2	8806	0	0
177	0	10	107	5	8461	0
178	0	7	2	8754	1	0
179	0	15	1	8680	1	0
180	0	8312	3	33	16	0
181	0	5	1	8676	0	0
182	0	3	8521	2	19	0
183	0	5	8163	1	489	0
184	0	16	1	8755	2	0
185	0	8603	0	33	11	0
186	0	46	2	8688	0	0
187	0	8550	0	36	6	0
188	0	11	38	8	8517	0
189	0	2	8663	1	95	0
190	0	8627	1	25	9	0
191	0	2	8754	1	8	0
192	0	5	54	6	8587	0
193	0	12	1	8818	3	0
194	0	14	0	8678	4	0
195	0	8566	3	38	8	0
196	0	2	8781	0	10	0
197	0	8614	5	59	6	0
198	0	3	62	14	8681	0
199	0	22	0	8876	1	0
200	0	11	40	9	8726	0
201	0	2	8836	4	45	0
202	0	8799	2	44	7	0
203	0	8765	2	28	3	0
204	0	53	0	8841	1	0
205	0	8893	1	44	4	0
206	0	8847	3	55	1	0
207	0	4	9050	3	18	0
208	0	21	4	8821	13	0
209	0	20	1	8619	4	0
210	0	31	3	8759	1	0
211	0	8677	1	38	40	0
212	0	0	8927	7	15	0
213	0	57	0	8943	0	0
214	0	8655	1	35	5	0
215	0	8	33	6	8866	0
216	0	52	1	9117	2	0
217	0	8989	5	48	12	0
218	0	31	0	9065	3	0
219	0	9	0	8997	3	0
220	0	8749	5	37	7	0
221	0	6	36	2	8581	0
222	0	3	8933	0	26	0
223	0	16	2	8981	2	0
224	0	8	88	5	8649	0
225	0	6	8842	1	109	0
226	0	21	1	8918	0	0
227	0	19	1	8916	3	0
228	0	4	70	4	8662	0
229	0	0	8854	0	22	0
230	0	1	9040	0	9	0
231	0	6	155	5	8818	0
232	0	8907	4	24	1	0
233	0	8810	7	70	8	0
234	0	36	0	8818	2	0
235	0	8535	5	74	2	0
236	0	2	8805	1	12	0
237	0	8	8729	1	62	0
238	0	6	35	5	8614	0
239	0	8	0	8712	3	0
240	0	2	8613	1	79	0
241	0	8546	1	37	9	0
242	0	14	0	8689	3	0
243	0	53	0	8573	2	0
244	0	8721	3	44	11	0
245	0	8833	2	62	2	0
246	0	0	8918	1	103	0
247	0	8875	4	42	4	0
248	0	7	40	4	8779	0
249	0	12	1	8959	1	0
250	0	20	48	7	8622	0
251	0	38	0	8862	3	0
252	0	13	0	8875	7	0
253	0	8553	3	92	6	0
254	0	19	0	8859	2	0
255	0	12	171	2	8361	0
256	0	12	0	8750	2	0
257	0	22	1	8479	5	0
258	0	55	0	8690	3	0
259	0	8560	4	59	6	0
260	0	2	8780	0	9	0
261	0	0	8727	1	140	0
262	0	5	43	3	8714	0
263	0	13	42	1	8871	0
264	0	1	8954	0	78	0
265	0	3	8955	1	11	0
266	0	8	8971	0	13	0
267	0	22	9013	2	41	0
268	0	8763	7	19	4	0
269	0	6	56	5	8812	0
270	0	0	9073	2	58	0
271	0	8888	4	31	3	0
272	0	8739	3	61	2	0
273	0	0	9109	4	23	0
274	0	18	0	8911	0	0
275	0	1	8981	0	12	0
276	0	0	9102	1	19	0
277	0	2	27	3	8953	0
278	0	8910	3	22	2	0
279	0	2	9160	2	19	0
280	0	8837	3	40	5	0
281	0	3	9173	1	13	0
282	0	0	9180	0	31	0
283	0	8790	2	45	7	0
284	0	3	9208	6	13	0
285	0	53	41	9145	5	0
286	0	28	1	9041	1	0
287	0	15	3	9105	5	0
288	0	0	8238	377	436	0
289	0	2	8967	0	22	0
290	0	8	9056	1	28	0
291	0	5	9169	1	78	0
292	0	6	38	3	9121	0
293	0	40	1	9229	0	0
294	0	1	9241	1	43	0
295	0	9091	1	25	12	0
296	0	0	9339	2	13	0
297	0	6	65	1	9094	0
298	0	1	9407	0	13	0
299	0	1	9466	1	12	0
300	0	5	9444	0	33	0
301	0	3	9496	1	10	0
302	0	3	41	1	9240	0
303	0	8	95	2	9198	0
304	0	1	9625	1	2	0
305	0	3	9667	2	8	0
306	0	35	165	2	9119	0
307	0	35	1	9502	2	0
308	0	0	9455	1	14	0
309	0	61	1	8878	2	0
310	0	1	9349	4	6	0
311	0	12	9495	2	22	0
312	0	76	0	9421	0	0
313	0	9251	3	22	3	0
314	0	9375	3	83	3	0
315	0	2	9813	1	31	0
316	0	7	20	0	9628	0
317	0	9706	0	23	8	0
318	0	2	120	1	9545	0
319	0	9613	2	33	3	0
320	0	1	9992	3	17	0
321	0	22	9	9919	1	0
322	0	1	59	2	9403	0
323	0	11	54	4	9298	0
324	0	5	9629	3	20	0
325	0	15	2	9552	0	0
326	0	4	9553	1	15	0
327	0	56	2	9685	2	0
328	0	2	9487	1	54	0
329	0	6	40	3	9579	0
330	0	86	22	9742	3	0
331	0	8	35	2	9470	0
332	0	14	0	9959	3	0
333	0	15	0	9991	1	0
334	0	9352	20	31	5	0
335	0	11	1	9940	3	0
336	0	70	0	9858	4	0
337	0	12	0	9936	3	0
338	0	18	43	9	9178	0
339	0	72	2	9808	2	0
340	0	14	39	1	9624	0
341	0	1	9855	1	13	0
342	0	30	104	3	9706	0
343	0	57	0	9934	2	0
344	0	0	9952	0	9	0
345	0	9690	4	156	6	0
346	0	18	10	10044	15	0
347	0	10002	1	60	13	0
348	0	17	0	10306	2	0
349	0	10	0	10420	1	0
350	0	10117	0	49	5	0
351	0	10000	1	115	3	0
352	0	1	33	4	10117	0
353	0	10127	1	45	5	0
354	0	9	10382	7	78	0
355	0	16	4	10524	0	0
356	0	17	33	6	10045	0
357	0	7	0	10411	1	0
358	0	21	0	10560	5	0
359	0	10308	3	43	3	0
360	0	10313	7	203	9	0
361	0	77	1	10633	3	0
362	0	3	48	7	10296	0
363	0	10247	2	399	0	0
364	0	10561	9	20	13	0
365	0	7	1	10683	1	0
366	0	65	0	10545	1	0
367	0	5	10467	2	17	0
368	0	17	0	10450	10	0
369	0	63	8	10354	0	0
370	0	42	0	10273	1	0
371	0	4	39	35	8848	0
372	0	44	0	10012	2	0
373	0	17	1	10133	15	0
374	0	15	0	10239	3	0
375	0	20	1	10433	11	0
376	0	10	0	10401	2	0
377	0	8990	2	35	8	0
378	0	67	1	10035	2	0
379	0	3	44	20	9237	0
380	0	9	63	2	9789	0
381	0	1	9600	3	54	0
382	0	4	10175	0	12	0
383	0	9599	6	47	7	0
384	0	1	10044	2	22	0
385	0	6	27	3	9799	0
386	0	9870	0	33	6	0
387	0	2	10034	1	65	0
388	0	22	1	10184	1	0
389	0	8	43	14	9484	0
390	0	71	0	9973	2	0
391	0	9602	2	44	7	0
392	0	3	9989	12	19	0
393	0	48	2	9651	2	0
394	0	20	0	9813	1	0
395	0	14	2	9938	3	0
396	0	1	9502	0	11	0
397	0	9357	3	32	3	0
398	0	15	47	11	9633	0
399	0	16	0	9848	1	0
400	0	9664	3	46	6	0
401	0	1	10125	0	8	0
402	0	14	116	2	10013	0
403	0	3195	1	7128	2	0
404	0	0	10244	0	6	0
405	0	11	94	1	10177	0
406	0	19	1	10325	2	0
407	0	9998	1	40	12	0
408	0	0	10224	1	40	0
409	0	10105	2	34	6	0
410	0	10340	3	37	5	0
411	0	7	118	5	9894	0
412	0	7	10505	0	13	0
413	0	13	52	3	10005	0
414	0	4	10588	0	88	0
415	0	10467	2	45	8	0
416	0	10790	3	46	4	0
417	0	127	2	10664	1	0
418	0	9	34	14	10111	0
419	0	16	2	10834	1	0
420	0	2	10483	1	40	0
421	0	3	10874	0	11	0
422	0	6	11007	2	24	0
423	0	48	4	10855	0	0
424	0	2	51	5	10206	0
425	0	18	2	10817	1	0
426	0	3	10546	0	119	0
427	0	1	11156	0	11	0
428	0	10775	7	50	12	0
429	0	14	2	11010	0	0
430	0	9	3	11110	3	0
431	0	2	52	6	10466	0
432	0	1	10961	2	8	0
433	0	0	11107	2	16	0
434	0	2	11319	1	12	0
435	0	10490	8	109	6	0
436	0	1	39	10	10797	0
437	0	1	11259	3	13	0
438	0	103	0	10916	3	0
439	0	2	11005	3	8	0
440	0	5	11222	1	11	0
441	0	4	11332	2	92	0
442	0	20	1	11262	1	0
443	0	10873	1	65	15	0
444	0	10960	1	109	3	0
445	0	8	41	3	11089	0
446	0	2	38	4	11289	0
447	0	7	215	2	11011	0
448	0	6	48	2	11190	0
449	0	7	48	2	11156	0
450	0	2	11134	1	31	0
451	0	10829	5	31	10	0
452	0	2	11153	2	12	0
453	0	10820	3	71	13	0
454	0	9	1	10930	5	0
455	0	10783	3	38	6	0
456	0	10762	3	122	3	0
457	0	2	10900	1	42	0
458	0	9	50	6	10587	0
459	0	115	0	10841	1	0
460	0	18	2	10959	3	0
461	0	10716	7	41	5	0
462	0	2	10821	3	109	0
463	0	25	1	10697	1	0
464	0	17	1	10856	5	0
465	0	41	0	10904	2	0
466	0	14	1	11005	0	0
467	0	13	39	23	10011	0
468	0	27	3	10692	1	0
469	0	2	10555	1	24	0
470	0	31	4	10750	2	0
471	0	1	10652	4	53	0
472	0	0	10994	0	35	0
473	0	10	47	2	10659	0
474	0	73	2	10883	0	0
475	0	1	10980	3	10	0
476	0	10664	3	33	4	0
477	0	7	100	1	10676	0
478	0	4	11144	0	22	0
479	0	24	1	10928	1	0
480	0	48	0	11041	3	0
481	0	6	42	5	10716	0
482	0	7	54	2	10853	0
483	0	6	10970	0	67	0
484	0	26	3	10798	0	0
485	0	1	10759	2	17	0
486	0	83	12	10579	1	0
487	0	1	10613	2	11	0
488	0	1	10737	2	12	0
489	0	1	10677	1	82	0
490	0	2	10670	3	10	0
491	0	1	10808	1	22	0
492	0	11	249	3	10083	0
493	0	1	47	1	10599	0
494	0	18	1	10538	0	0
495	0	2	10654	1	20	0
496	0	10338	0	52	9	0
497	0	10363	3	51	7	0
498	0	50	0	10155	0	0
499	0	1	10206	0	7	0
500	0	2	10370	1	14	0
501	0	1	9602	0	839	0
502	0	4	97	1	10000	0
503	0	6	30	2	10290	0
504	0	32	0	10330	0	0
505	0	2	10285	1	39	0
506	0	6	65	1	10183	0
507	0	2944	0	7398	2	0
508	0	4	10273	1	16	0
509	0	46	0	10487	3	0
510	0	9963	0	62	10	0
511	0	16	0	10483	2	0
512	0	10025	3	43	5	0
513	0	2	10093	0	187	0
514	0	26	4	10325	1	0
515	0	8931	1	34	10	0
516	0	13	1	9520	0	0
517	0	15	0	9593	0	0
518	0	11	43	13	8561	0
519	0	54	2	9362	1	0
520	0	5	31	2	8735	0
521	0	0	9148	2	23	0
522	0	283	3	8989	11	0
523	0	6	47	2	8993	0
524	0	5	42	1	9267	0
525	0	2	9246	0	48	0
526	0	9165	3	40	7	0
527	0	6652	1	2702	1	0
528	0	9074	0	149	1	0
529	0	11	1	9459	0	0
530	0	4	20	1	8984	0
531	0	8728	0	427	5	0
532	0	16	1	9082	1	0
533	0	13	1	9077	1	0
534	0	8421	2	446	8	0
535	0	3	9149	0	57	0
536	0	8	31	3	8965	0
537	0	8976	0	42	5	0
538	0	1	9271	3	18	0
539	0	9415	4	75	6	0
540	0	1	9768	3	39	0
541	0	19	1	9754	3	0
542	0	9411	2	30	8	0
543	0	2	208	35	9332	0
544	0	3	27	1	10033	0
545	0	9727	2	21	3	0
546	0	1	10114	5	19	0
547	0	1	10163	2	11	0
548	0	7	10255	0	22	0
549	0	15	1	10192	7	0
550	0	45	0	10093	0	0
551	0	10	34	6	9805	0
552	0	38	0	10059	0	0
553	0	20	1	9950	7	0
554	0	17	1	9953	3	0
555	0	9	11	10108	0	0
556	0	9	44	6	9793	0
557	0	3	10235	0	18	0
558	0	27	4	10204	3	0
559	0	1	10266	2	18	0
560	0	10193	4	49	3	0
561	0	10104	6	103	12	0
562	0	1	10367	2	73	0
563	0	11	53	0	10206	0
564	0	72	29	10288	1	0
565	0	0	10214	3	12	0
566	0	3	10348	0	10	0
567	0	15	64	1	10077	0
568	0	4	45	1	10219	0
569	0	29	4	10214	1	0
570	0	2	10265	2	30	0
571	0	16	1	10261	2	0
572	0	9991	2	51	10	0
573	0	113	1	10042	5	0
574	0	3	10132	2	20	0
575	0	3	10189	0	6	0
576	0	10	686	5	9513	0
577	0	19	1	10223	0	0
578	0	9887	2	56	6	0
579	0	148	1	10013	0	0
580	0	0	10132	0	12	0
581	0	5	10159	2	28	0
582	0	27	19	10060	7	0
583	0	16	2	9475	1	0
584	0	9347	2	37	12	0
585	0	0	9229	1	274	0
586	0	21	4	9475	2	0
587	0	2	26	2	9173	0
588	0	9095	1	138	4	0
589	0	1975	0	7264	2	0
590	0	0	9475	3	32	0
591	0	5	9568	0	59	0
592	0	15	1	9623	3	0
593	0	12	21	1	9345	0
594	0	1863	2	7722	1	0
595	0	6901	1	2517	5	0
596	0	3	44	2	9309	0
597	0	43	0	9606	0	0
598	0	9280	2	77	10	0
599	0	2	9385	10	14	0
600	0	60	5	9360	0	0
601	0	27	47	3	9173	0
602	0	2	9453	0	17	0
603	0	0	9557	0	13	0
604	0	9526	5	29	6	0
605	0	4	21	5	9671	0
606	0	12	1	10126	18	0
607	0	1	10365	0	9	0
608	0	7	44	2	10022	0
609	0	17	10222	0	390	0
610	0	10480	7	32	32	0
611	0	20	10616	3	17	0
612	0	4	120	0	10390	0
613	0	13	2	10516	3	0
614	0	9980	2	36	11	0
615	0	5	54	8	9964	0
616	0	6	10249	4	14	0
617	0	5	10221	10	9	0
618	0	11	10256	0	45	0
619	0	10	42	1	10187	0
620	0	0	10510	1	8	0
621	0	8	176	4	10191	0
622	0	2	10857	2	9	0
623	0	10746	3	45	3	0
624	0	0	142	5	10746	0
625	0	10937	1	39	9	0
626	0	2	34	0	11005	0
627	0	10919	2	27	3	0
628	0	10763	3	56	6	0
629	0	1	11045	2	15	0
630	0	10636	1	90	22	0
631	0	13	1	10719	0	0
632	0	3	10776	2	25	0
633	0	149	1	10531	9	0
634	0	16	0	10697	2	0
635	0	10564	1	38	7	0
636	0	10496	5	73	5	0
637	0	31	4	10728	9	0
638	0	4	10960	2	15	0
639	0	2633	3	8340	107	0
640	0	24	0	11091	0	0
641	0	0	11242	1	25	0
642	0	7	75	20	10824	0
643	0	11065	1	37	2	0
644	0	15	1	11117	1	0
645	0	32	0	11132	1	0
646	0	10859	1	74	5	0
647	0	15	0	11233	1	0
648	0	10420	2	588	6	0
649	0	10985	1	40	3	0
650	0	31	0	11100	0	0
651	0	29	0	11117	1	0
652	0	2	117	5	10666	0
653	0	19	59	2	10960	0
654	0	67	0	10979	3	0
655	0	21	1	11039	7	0
656	0	8	11246	1	13	0
657	0	11057	3	148	7	0
658	0	11166	1	45	3	0
659	0	27	0	11104	3	0
660	0	29	0	11014	1	0
661	0	36	2	11009	7	0
662	0	13	1	11068	2	0
663	0	10722	0	119	9	0
664	0	5	42	2	10876	0
665	0	17	11190	0	14	0
666	0	1	10900	25	210	0
667	0	1	11280	0	35	0
668	0	2	11339	0	14	0
669	0	5	11282	0	63	0
670	0	1	11368	1	19	0
671	0	0	11396	1	11	0
672	0	4	242	2	10965	0
673	0	5	47	0	11130	0
674	0	1	11571	1	8	0
675	0	4	134	23	11148	0
676	0	14	33	11428	0	0
677	0	11188	3	53	12	0
678	0	2871	3	8388	1	0
679	0	14	1	11246	0	0
680	0	8	11338	0	23	0
681	0	2	11341	0	46	0
682	0	11064	4	31	13	0
683	0	13	0	11280	1	0
684	0	1	11387	0	33	0
685	0	3	41	3	10882	0
686	0	1	11406	0	7	0
687	0	2	11360	2	59	0
688	0	6	27	1	11021	0
689	0	1	11580	0	24	0
690	0	43	1	11476	0	0
691	0	17	3	11436	0	0
692	0	5	11578	3	10	0
693	0	0	11669	1	21	0
694	0	11401	3	38	13	0
695	0	17	2	11537	2	0
696	0	4	11489	0	38	0
697	0	0	11133	0	16	0
698	0	10775	3	34	11	0
699	0	91	3	10926	0	0
700	0	1	11011	0	46	0
701	0	4	51	5	10893	0
702	0	80	1	11092	3	0
703	0	3	36	8	10630	0
704	0	1	11084	1	15	0
705	0	19	11030	0	157	0
706	0	28	4	11056	3	0
707	0	0	11148	0	14	0
708	0	10535	5	149	18	0
709	0	1	11155	1	18	0
710	0	1	11283	0	17	0
711	0	10788	4	63	10	0
712	0	6	50	9	10755	0
713	0	1	11393	1	10	0
714	0	5	146	1	10685	0
715	0	3	11383	0	15	0
716	0	6	58	0	11067	0
717	0	2	11433	0	11	0
718	0	11236	4	41	4	0
719	0	11280	2	76	3	0
720	0	11256	0	52	3	0
721	0	23	0	11319	0	0
722	0	1	11525	0	12	0
723	0	11152	2	49	9	0
724	0	11183	1	41	9	0
725	0	0	11429	0	5	0
726	0	15	50	6	10912	0
727	0	1	49	3	11159	0
728	0	26	2	11211	1	0
729	0	1	11333	0	44	0
730	0	11012	5	54	11	0
731	0	0	11437	2	14	0
732	0	56	11392	1	86	0
733	0	10968	3	41	9	0
734	0	0	11506	4	17	0
735	0	3	11463	1	84	0
736	0	11218	19	37	8	0
737	0	11104	8	42	5	0
738	0	4	11400	3	71	0
739	0	4	11501	0	17	0
740	0	10996	8	31	14	0
741	0	1	11211	0	253	0
742	0	46	0	11117	3	0
743	0	10891	4	47	10	0
744	0	6	11244	0	25	0
745	0	7	90	2	10494	0
746	0	1	11262	0	52	0
747	0	11	11313	3	8	0
748	0	1	11360	0	10	0
749	0	3	11497	0	10	0
750	0	10	118	4	10900	0
751	0	23	0	11262	0	0
752	0	10947	4	37	1	0
753	0	2	11259	6	161	0
754	0	34	2	11217	0	0
755	0	0	11288	1	13	0
756	0	2	11329	1	59	0
757	0	20	0	11081	2	0
758	0	10762	2	53	7	0
759	0	56	1	10900	0	0
760	0	1	11186	0	19	0
761	0	6	61	2	10738	0
762	0	18	11238	0	46	0
763	0	3	11348	0	72	0
764	0	10	33	3	11140	0
765	0	11078	2	94	7	0
766	0	22	0	11029	2	0
767	0	10789	4	36	4	0
768	0	19	2	10812	3	0
769	0	14	3	10730	2	0
770	0	0	10922	0	11	0
771	0	7	10932	1	41	0
772	0	10804	1	41	13	0
773	0	10573	3	31	4	0
774	0	0	10912	17	30	0
775	0	0	11058	1	12	0
776	0	4	50	4	10444	0
777	0	3	11007	1	23	0
778	0	3	11043	1	72	0
779	0	9	43	3	10774	0
780	0	89	1	11024	16	0
781	0	7	45	4	10633	0
782	0	14	0	10880	1	0
783	0	18	0	10805	1	0
784	0	10604	1	41	9	0
785	0	26	1	10778	0	0
786	0	16	2	10755	3	0
787	0	0	10890	1	16	0
788	0	10650	8	45	10	0
789	0	20	0	10751	1	0
790	0	9	3	10740	0	0
791	0	0	10776	4	18	0
792	0	138	1	10623	1	0
793	0	10349	3	44	7	0
794	0	8	22	7	10546	0
795	0	24	0	10636	3	0
796	0	13	0	10561	2	0
797	0	14	0	10582	2	0
798	0	25	10643	2	36	0
799	0	30	1	10637	4	0
800	0	14	5	10664	3	0
801	0	1	94	9	9879	0
802	0	10467	2	37	2	0
803	0	10491	2	34	3	0
804	0	8	216	7	10334	0
805	0	10387	4	25	1	0
806	0	8	38	2	10150	0
807	0	3	10408	0	72	0
808	0	9856	7	44	7	0
809	0	1	10382	1	8	0
810	0	1	10226	0	187	0
811	0	9943	1	32	14	0
812	0	7	3	10176	6	0
813	0	25	1	10066	7	0
814	0	7	0	10182	1	0
815	0	5	29	2	9582	0
816	0	3	104	5	9757	0
817	0	15	1	10136	5	0
818	0	9788	10	43	17	0
819	0	9	2	10172	1	0
820	0	16	39	6	9851	0
821	0	1	10156	3	28	0
822	0	9781	1	159	10	0
823	0	10	1	9886	6	0
824	0	9634	7	67	5	0
825	0	42	2	9857	8	0
826	0	9595	2	59	33	0
827	0	9629	5	74	7	0
828	0	7	9690	3	83	0
829	0	9635	2	36	6	0
830	0	9648	5	39	6	0
831	0	9390	3	123	5	0
832	0	73	4	9668	4	0
833	0	14	25	31	9021	0
834	0	6267	7	3147	20	0
835	0	36	22	9517	1	0
836	0	33	28	7	9160	0
837	0	81	4	9414	2	0
838	0	17	1	9495	4	0
839	0	4	58	12	8780	0
840	0	13	81	0	8990	0
841	0	4	9007	4	118	0
842	0	12	35	3	9030	0
843	0	35	0	9179	1	0
844	0	14	1	9212	2	0
845	0	9045	7	45	11	0
846	0	2	9273	2	3	0
847	0	9	42	7	9266	0
848	0	1	9463	2	4	0
849	0	2	9124	0	632	0
850	0	6	62	2	9513	0
851	0	2	22	4	9655	0
852	0	7	26	2	9638	0
853	0	18	0	9689	0	0
854	0	9374	3	31	4	0
855	0	4	32	3	9548	0
856	0	3	9748	1	12	0
857	0	4	9751	0	15	0
858	0	15	1	9732	1	0
859	0	0	9684	0	9	0
860	0	5	44	2	9604	0
861	0	7	174	6	9536	0
862	0	18	0	9803	0	0
863	0	8	20	2	9537	0
864	0	27	0	9701	0	0
865	0	21	1	9837	3	0
866	0	1	9880	3	11	0
867	0	20	4	9889	4	0
868	0	7	0	9886	0	0
869	0	9227	9	40	9	0
870	0	31	2	9505	1	0
871	0	13	2	9619	3	0
872	0	8880	1	53	3	0
873	0	19	0	9407	3	0
874	0	13	0	9626	1	0
875	0	8624	3	53	2	0
876	0	10	128	14	8645	0
877	0	18	0	8810	3	0
878	0	8484	2	37	10	0
879	0	8759	4	95	4	0
880	0	7	8743	3	24	0
881	0	18	3	8719	7	0
882	0	16	1	8904	4	0
883	0	7	0	9033	1	0
884	0	8234	2	42	8	0
885	0	55	0	8873	2	0
886	0	8327	0	28	6	0
887	0	5	26	3	8334	0
888	0	1	6666	0	2344	0
889	0	7	52	2	8706	0
890	0	0	9076	0	14	0
891	0	4	9221	2	14	0
892	0	15	2	8870	3	0
893	0	6	26	6	8513	0
894	0	62	1	8664	2	0
895	0	3	8565	2	13	0
896	0	1	8988	0	18	0
897	0	3	9066	1	30	0
898	0	9	5	8784	2	0
899	0	1	9067	0	4	0
900	0	8758	1	106	2	0
901	0	16	0	9178	1	0
902	0	9011	1	23	8	0
903	0	9205	1	178	6	0
904	0	9210	0	40	2	0
905	0	4	33	1	8881	0
906	0	2	9260	0	111	0
907	0	2	9421	0	46	0
908	0	6	35	0	8942	0
909	0	24	2	9171	1	0
910	0	2	9098	1	10	0
911	0	19	1	9160	1	0
912	0	8	1	9203	1	0
913	0	8466	2	42	17	0
914	0	8862	0	49	4	0
915	0	68	0	8863	0	0
916	0	2	38	9	8323	0
917	0	1	8898	0	10	0
918	0	6	68	9	8714	0
919	0	2	9119	2	11	0
920	0	21	1	9078	4	0
921	0	13	0	9196	2	0
922	0	8575	3	39	3	0
923	0	6635	0	2393	6	0
924	0	8755	2	154	4	0
925	0	9	21	1	8694	0
926	0	8	26	4	8923	0
927	0	4	8641	0	374	0
928	0	88	1	8678	2	0
929	0	2	8782	3	11	0
930	0	1	8781	0	179	0
931	0	2	9037	0	10	0
932	0	7	9170	0	32	0
933	0	24	1	8758	0	0
934	0	11	0	8982	3	0
935	0	2	8804	4	16	0
936	0	2	9047	16	58	0
937	0	3	9245	15	42	0
938	0	4	29	4	8581	0
939	0	55	0	8943	2	0
940	0	1	8994	3	22	0
941	0	0	9231	0	16	0
942	0	0	9323	1	52	0
943	0	8680	7	44	9	0
944	0	15	28	5	8984	0
945	0	37	113	3	9103	0
946	0	7	27	2	9348	0
947	0	20	1	9187	1	0
948	0	13	1	9162	1	0
949	0	12	1	9133	2	0
950	0	3	9053	2	12	0
951	0	8534	4	99	2	0
952	0	0	9142	18	16	0
953	0	60	0	8889	2	0
954	0	85	1	8934	4	0
955	0	1	8843	4	12	0
956	0	1	9017	2	14	0
957	0	34	1	8988	2	0
958	0	9	1	9080	7	0
959	0	8518	7	30	5	0
960	0	2	729	2	8133	0
961	0	2	16	3	9035	0
962	0	8859	1	32	8	0
963	0	0	9144	1	17	0
964	0	8847	4	34	9	0
965	0	8717	8	45	1	0
966	0	4	8839	3	76	0
967	0	5	9101	0	6	0
968	0	3	9084	1	9	0
969	0	1	9075	1	8	0
970	0	4	9095	1	6	0
971	0	0	9127	1	13	0
972	0	13	0	8714	0	0
973	0	1	31	2	8517	0
974	0	1	36	4	8699	0
975	0	85	2	8761	4	0
976	0	2	8767	1	116	0
977	0	1	35	3	8635	0
978	0	13	1	8895	1	0
979	0	10	0	8661	0	0
980	0	7822	1	32	2	0
981	0	22	0	8358	1	0
982	0	8066	2	52	10	0
983	0	0	8432	1	67	0
984	0	33	7	8351	1	0
985	0	15	26	4	7989	0
986	0	11	2	8328	0	0
987	0	16	0	8509	1	0
988	0	8188	2	60	3	0
989	0	8440	0	55	4	0
990	0	5789	1	2800	3	0
991	0	8353	1	40	2	0
992	0	8252	2	85	2	0
993	0	67	0	8209	2	0
994	0	0	8440	1	11	0
995	0	2	8592	2	17	0
996	0	165	2	8220	13	0
997	0	14	8	8272	1	0
998	0	7730	1	23	8	0
999	0	1	8301	1	21	0
1000	0	1	22	4	8031	0
1001	0	8065	2	16	4	0
1002	0	4	8128	3	187	0
1003	0	10	6	8318	2	0
1004	0	8205	4	40	8	0
1005	0	7960	9	87	2	0
1006	0	1	8467	0	15	0
1007	0	3	8569	1	6	0
1008	0	7376	15	94	6	0
1009	0	2	8375	0	22	0
1010	0	2	8500	1	7	0
1011	0	5	76	6	7710	0
1012	0	6	8468	1	54	0
1013	0	21	38	1	7977	0
1014	0	25	0	8303	2	0
1015	0	13	1	8315	2	0
1016	0	4	51	4	7801	0
1017	0	3	8518	1	11	0
1018	0	0	8543	1	16	0
1019	0	8080	7	28	7	0
1020	0	5	29	2	8078	0
1021	0	6	0	8359	0	0
1022	0	10	1	8166	2	0
1023	0	1	8177	16	98	0
1024	0	4	29	3	7848	0
1025	0	8	3	8106	1	0
1026	0	2	8234	10	105	0
1027	0	0	8401	0	11	0
1028	0	3	8430	0	23	0
1029	0	7591	11	117	3	0
1030	0	0	8181	0	19	0
1031	0	1	29	1	7874	0
1032	0	8	50	1	7978	0
1033	0	0	8212	0	19	0
1034	0	2	8284	1	17	0
1035	0	7500	7	28	6	0
1036	0	1	8176	4	16	0
1037	0	0	8129	0	13	0
1038	0	1	105	2	7692	0
1039	0	6	105	8	7747	0
1040	0	1	7639	0	448	0
1041	0	2328	5	5288	165	0
1042	0	0	8024	0	12	0
1043	0	7600	12	69	3	0
1044	0	35	1	7678	8	0
1045	0	12	321	1	7277	0
1046	0	7	8037	2	10	0
1047	0	0	7993	0	98	0
1048	0	2	8125	0	32	0
1049	0	0	8108	1	18	0
1050	0	6	52	1	7576	0
1051	0	3	8223	0	7	0
1052	0	1	8278	2	2	0
1053	0	3	70	4	8003	0
1054	0	10	1	8146	2	0
1055	0	6	31	1	8058	0
1056	0	44	1	8077	1	0
1057	0	1	8348	0	14	0
1058	0	6	8435	0	11	0
1059	0	11	38	1	7950	0
1060	0	15	8276	1	11	0
1061	0	1	8409	2	8	0
1062	0	48	0	7979	1	0
1063	0	0	8374	1	10	0
1064	0	1	8363	0	7	0
1065	0	6	8361	14	44	0
1066	0	13	8484	1	16	0
1067	0	12	1	8507	0	0
1068	0	85	0	8391	1	0
1069	0	8204	1	26	5	0
1070	0	8246	4	90	3	0
1071	0	1984	1	6471	4	0
1072	0	8214	1	38	8	0
1073	0	8162	2	50	0	0
1074	0	22	1	8252	0	0
1075	0	1	8402	3	8	0
1076	0	35	0	8272	4	0
1077	0	9	1	8135	2	0
1078	0	7658	3	50	5	0
1079	0	1	8221	0	27	0
1080	0	53	2	8103	2	0
1081	0	9	1	7985	1	0
1082	0	13	23	5	7644	0
1083	0	13	17	7968	1	0
1084	0	27	0	7896	1	0
1085	0	11	32	2	7880	0
1086	0	1	8324	0	8	0
1087	0	1	8246	0	7	0
1088	0	6	46	3	7944	0
1089	0	2	8251	1	59	0
1090	0	7739	10	38	6	0
1091	0	0	8307	2	22	0
1092	0	1	8302	0	27	0
1093	0	1	8293	0	7	0
1094	0	7936	7	43	9	0
1095	0	7641	2	44	4	0
1096	0	2	27	1	7792	0
1097	0	2	8052	0	5	0
1098	0	7722	4	92	41	0
1099	0	7538	0	27	7	0
1100	0	1	8047	0	11	0
1101	0	12	62	0	7757	0
1102	0	9	0	7973	1	0
1103	0	10	26	9	7254	0
1104	0	433	1	7047	2	0
1105	0	11	41	2	7353	0
1106	0	0	7690	1	10	0
1107	0	4	55	0	7469	0
1108	0	7460	3	29	6	0
1109	0	0	7865	3	7	0
1110	0	7	56	3	7544	0
1111	0	9	2	7713	0	0
1112	0	1	7916	1	10	0
1113	0	5	3114	0	4772	0
1114	0	6	25	1	7894	0
1115	0	6	29	4	7772	0
1116	0	22	0	8043	3	0
1117	0	13	3	7868	0	0
1118	0	4	8098	4	12	0
1119	0	4	121	9	7702	0
1120	0	11	18	8132	3	0
1121	0	7776	0	65	9	0
1122	0	10	3	7991	0	0
1123	0	0	8218	3	17	0
1124	0	7	42	1	8037	0
1125	0	3	8388	1	108	0
1126	0	22	4	8715	0	0
1127	0	1	8904	2	15	0
1128	0	3	9102	2	79	0
1129	0	114	1	8969	5	0
1130	0	0	9133	0	83	0
1131	0	2	125	12	8970	0
1132	0	9193	3	23	1	0
1133	0	9087	1	39	10	0
1134	0	73	0	9202	2	0
1135	0	8859	2	42	3	0
1136	0	4	1	9235	1	0
1137	0	1	90	3	8924	0
1138	0	0	26	1	9159	0
1139	0	7	28	0	9088	0
1140	0	5	123	3	9011	0
1141	0	27	2	8929	8	0
1142	0	11	1	8781	4	0
1143	0	0	9066	1	24	0
1144	0	8932	3	40	10	0
1145	0	15	1	8978	3	0
1146	0	1	9115	1	9	0
1147	0	4	31	1	8935	0
1148	0	0	9214	0	6	0
1149	0	28	391	1	8846	0
1150	0	4	28	0	9142	0
1151	0	1	9318	0	6	0
1152	0	9145	3	61	2	0
1153	0	8935	1	35	3	0
1154	0	1	9289	2	10	0
1155	0	28	178	15	8927	0
1156	0	3	55	4	9024	0
1157	0	2	9274	2	14	0
1158	0	17	96	5	8932	0
1159	0	10	0	9189	4	0
1160	0	12	2	8922	3	0
1161	0	0	9117	1	58	0
1162	0	9079	6	34	3	0
1163	0	3	39	2	9116	0
1164	0	9	703	4	8454	0
1165	0	8981	4	22	1	0
1166	0	4	9117	2	18	0
1167	0	33	0	9002	2	0
1168	0	16	1	8599	1	0
1169	0	10	3	8397	0	0
1170	0	32	8565	8	53	0
1171	0	17	2	8645	1	0
1172	0	8306	4	52	12	0
1173	0	1	8650	3	128	0
1174	0	1513	1	7245	7	0
1175	0	8500	2	32	3	0
1176	0	1	180	2	8532	0
1177	0	8664	4	26	3	0
1178	0	0	8976	2	29	0
1179	0	8813	3	33	9	0
1180	0	8076	0	478	14	0
1181	0	3	8837	4	20	0
1182	0	8358	7	70	2	0
1183	0	5	28	5	8427	0
1184	0	5	8650	1	17	0
1185	0	86	2	8443	0	0
1186	0	3	33	3	8415	0
1187	0	2	8931	0	11	0
1188	0	2	8812	0	73	0
1189	0	7	36	0	8895	0
1190	0	2	9224	1	15	0
1191	0	38	93	26	9108	0
1192	0	6	0	9447	0	0
1193	0	9161	2	115	10	0
1194	0	31	1	9029	1	0
1195	0	1	9525	59	21	0
1196	0	3	9764	3	19	0
1197	0	6	9773	1	59	0
1198	0	40	5	9630	2	0
1199	0	1	9792	17	62	0
1200	0	0	9767	1	64	0
1201	0	9	9845	2	18	0
1202	0	2	9723	0	36	0
1203	0	5	69	6	9460	0
1204	0	7	93	3	9617	0
1205	0	1	9961	2	9	0
1206	0	18	133	1	9624	0
1207	0	17	1	9782	0	0
1208	0	17	87	5	9540	0
1209	0	2	9863	1	22	0
1210	0	12	47	3	9637	0
1211	0	12	1	9797	1	0
1212	0	3	9783	3	26	0
1213	0	3	9785	2	28	0
1214	0	7	9804	5	85	0
1215	0	8	88	3	9523	0
1216	0	0	9958	1	8	0
1217	0	1	10066	0	12	0
1218	0	164	1	9912	6	0
1219	0	52	0	9962	7	0
1220	0	9606	3	33	4	0
1221	0	7	175	3	9668	0
1222	0	7	45	3	9977	0
1223	0	5	10176	0	15	0
1224	0	8	143	4	9969	0
1225	0	18	0	10136	0	0
1226	0	9811	1	45	6	0
1227	0	2	10141	9	23	0
1228	0	26	2	10010	2	0
1229	0	4	10098	1	32	0
1230	0	7	161	3	9707	0
1231	0	15	0	9971	2	0
1232	0	9653	2	86	12	0
1233	0	18	1	10026	14	0
1234	0	5	49	5	10019	0
1235	0	1	10190	0	19	0
1236	0	0	10233	1	30	0
1237	0	5	27	0	10117	0
1238	0	18	0	10237	1	0
1239	0	8	147	5	10037	0
1240	0	11	49	2	10096	0
1241	0	1	10279	0	10	0
1242	0	17	85	3	10062	0
1243	0	5	41	0	10084	0
1244	0	2	10310	1	17	0
1245	0	2	10355	0	26	0
1246	0	10141	4	31	4	0
1247	0	4	28	5	10009	0
1248	0	13	1	10128	4	0
1249	0	1	10083	2	21	0
1250	0	2	10158	0	13	0
1251	0	7	10162	2	68	0
1252	0	6	10269	1	10	0
1253	0	6	10316	1	13	0
1254	0	0	10358	0	21	0
1255	0	0	10412	0	39	0
1256	0	10	22	7	10156	0
1257	0	193	3	10330	15	0
1258	0	11	2	10480	1	0
1259	0	10056	4	34	2	0
1260	0	27	2	10539	0	0
1261	0	11	0	10560	4	0
1262	0	14	0	10431	1	0
1263	0	13	0	10439	1	0
1264	0	11	1	10477	2	0
1265	0	9772	5	54	5	0
1266	0	14	3	10487	1	0
1267	0	2	10219	2	14	0
1268	0	3	10339	3	41	0
1269	0	64	2	10447	6	0
1270	0	24	0	10450	1	0
1271	0	11	0	10452	0	0
1272	0	101	0	10339	1	0
1273	0	17	0	10447	1	0
1274	0	10059	5	56	7	0
1275	0	5	57	5	10051	0
1276	0	4	10329	1	12	0
1277	0	7	10444	2	24	0
1278	0	30	5	10423	5	0
1279	0	24	0	10409	3	0
1280	0	10273	2	51	2	0
1281	0	2	751	1	9487	0
1282	0	1	10367	0	15	0
1283	0	8	25	1	10379	0
1284	0	0	10380	0	50	0
1285	0	10178	1	50	3	0
1286	0	12	3	10358	2	0
1287	0	1	10077	2	66	0
1288	0	50	0	10287	3	0
1289	0	10057	1	38	11	0
1290	0	1	10101	1	16	0
1291	0	17	1	10291	5	0
1292	0	26	2	10202	11	0
1293	0	69	8	10273	0	0
1294	0	4	47	2	10130	0
1295	0	1	10276	0	16	0
1296	0	9955	2	202	11	0
1297	0	5	24	1	10291	0
1298	0	14	1	10212	4	0
1299	0	19	0	10142	2	0
1300	0	9	24	9	9970	0
1301	0	2	10001	1	23	0
1302	0	38	0	10033	3	0
1303	0	9807	3	29	9	0
1304	0	3	9974	2	37	0
1305	0	9816	5	127	6	0
1306	0	11	0	10058	0	0
1307	0	7	40	6	9931	0
1308	0	1	10006	0	13	0
1309	0	9979	3	59	7	0
1310	0	12	1	10041	0	0
1311	0	5	47	1	9951	0
1312	0	9900	4	27	9	0
1313	0	14	0	10038	14	0
1314	0	9	106	5	9721	0
1315	0	20	2	9863	1	0
1316	0	42	0	9727	15	0
1317	0	50	0	9716	3	0
1318	0	11	2	9735	34	0
1319	0	5	9648	3	11	0
1320	0	28	135	24	9490	0
1321	0	13	2	9715	1	0
1322	0	9586	3	32	5	0
1323	0	1	9506	1	62	0
1324	0	9514	1	77	3	0
1325	0	3	9712	3	20	0
1326	0	133	1	9394	12	0
1327	0	11	0	9535	3	0
1328	0	9337	1	38	14	0
1329	0	9	1	9438	5	0
1330	0	14	3	9445	4	0
1331	0	9282	6	40	4	0
1332	0	8	120	2	9191	0
1333	0	11	0	9417	1	0
1334	0	11	45	1	9233	0
1335	0	3	9240	3	137	0
1336	0	20	2	9313	3	0
1337	0	4	32	2	9131	0
1338	0	52	2	9229	1	0
1339	0	10	27	1	9104	0
1340	0	12	2	9140	1	0
1341	0	2	8982	6	71	0
1342	0	3	24	3	9030	0
1343	0	10	3	8960	0	0
1344	0	0	8764	1	60	0
1345	0	4	31	4	8631	0
1346	0	2	8869	0	18	0
1347	0	8704	0	114	21	0
1348	0	8671	1	43	2	0
1349	0	4	24	7	8594	0
1350	0	7	2	8682	0	0
1351	0	6	38	3	8494	0
1352	0	0	8574	1	8	0
1353	0	16	121	1	8363	0
1354	0	1	16	3	8476	0
1355	0	8501	3	23	0	0
1356	0	1	122	0	8303	0
1357	0	5	20	3	8304	0
1358	0	3	8392	0	10	0
1359	0	9	8240	1	129	0
1360	0	2	19	2	8212	0
1361	0	8	0	8218	1	0
1362	0	9	0	8046	3	0
1363	0	7839	2	30	2	0
1364	0	3	7648	0	6	0
1365	0	301	9	7210	12	0
1366	0	10	1	7242	1	0
1367	0	13	3	7227	4	0
1368	0	3	7252	0	7	0
1369	0	18	6	7211	2	0
1370	0	2	7116	2	8	0
1371	0	6927	4	94	13	0
1372	0	0	7117	0	11	0
1373	0	2	22	4	7046	0
1374	0	0	5617	8	1518	0
1375	0	6969	3	29	3	0
1376	0	2	26	2	6924	0
1377	0	22	7039	2	7	0
1378	0	6686	3	27	4	0
1379	0	0	6955	1	10	0
1380	0	0	6768	1	40	0
1381	0	1	6680	0	7	0
1382	0	3	6648	0	13	0
1383	0	27	2	6552	1	0
1384	0	4	23	1	6526	0
1385	0	8	1	6565	0	0
1386	0	4	396	0	6066	0
1387	0	5	0	6494	0	0
1388	0	2	6395	0	12	0
1389	0	6	6351	1	37	0
1390	0	20	0	6313	2	0
1391	0	2	6318	2	5	0
1392	0	87	9	6256	3	0
1393	0	11	0	6341	1	0
1394	0	6270	3	28	4	0
1395	0	6219	1	94	2	0
1396	0	4	0	6299	1	0
1397	0	6244	0	25	2	0
1398	0	6081	0	164	1	0
1399	0	1	6321	0	6	0
1400	0	6226	0	25	6	0
1401	0	6078	1	126	6	0
1402	0	6132	2	20	1	0
1403	0	6092	1	33	4	0
1404	0	55	1	6059	0	0
1405	0	1	74	1	5807	0
1406	0	3	20	2	5915	0
1407	0	27	1	5936	1	0
1408	0	1	5884	3	6	0
1409	0	0	5908	0	14	0
1410	0	0	5884	0	39	0
1411	0	5795	5	21	5	0
1412	0	1	10	1	5787	0
1413	0	1	49	1	5749	0
1414	0	5794	0	10	2	0
1415	0	5708	1	22	6	0
1416	0	0	5731	0	58	0
1417	0	12	1	5677	2	0
1418	0	1	5684	1	16	0
1419	0	1537	0	3870	1	0
1420	0	0	5156	2	19	0
1421	0	3	15	1	5093	0
1422	0	8	1	5046	2	0
1423	0	4732	1	12	3	0
1424	0	0	0	4629	1	0
1425	0	1	4558	0	24	0
1426	0	4461	3	23	0	0
1427	0	4450	2	11	0	0
1428	0	2	4437	0	40	0
1429	0	5	18	1	4382	0
1430	0	3	4456	0	5	0
1431	0	4093	3	247	1	0
1432	0	0	30	2	4245	0
1433	0	3	12	1	4281	0
1434	0	4138	1	84	3	0
1435	0	2	3334	1	904	0
1436	0	1	10	1	4007	0
1437	0	13	2	4003	0	0
1438	0	3	3986	1	5	0
1439	0	6	6	3941	0	0
1440	0	8	36	1	3768	0
1441	0	3	3697	1	18	0
1442	0	3615	2	12	2	0
1443	0	3	3590	0	54	0
1444	0	3	3670	1	8	0
1445	0	3507	1	14	3	0
1446	0	2	3574	0	12	0
1447	0	3550	0	10	5	0
1448	0	3461	1	25	0	0
1449	0	2	23	1	3338	0
1450	0	0	3438	0	2	0
1451	0	1	17	4	3215	0
1452	0	1	3260	1	86	0
1453	0	3	0	3284	0	0
1454	0	4	12	1	3253	0
1455	0	25	20	3230	1	0
1456	0	3	16	1	3190	0
1457	0	3169	1	9	0	0
1458	0	2	46	0	2985	0
1459	0	0	8	0	3004	0
1460	0	0	2965	1	9	0
1461	0	0	2910	0	61	0
1462	0	2791	1	9	4	0
1463	0	0	2896	0	8	0
1464	0	0	2872	0	9	0
1465	0	2692	1	5	1	0
1466	0	0	2843	0	3	0
1467	0	0	2707	1	94	0
1468	0	5	6	0	2178	0
1469	0	0	2247	0	1	0
1470	0	2144	1	23	1	0
1471	0	0	2223	0	7	0
1472	0	4	1	2173	0	0
1473	0	0	2164	0	10	0
1474	0	2025	1	10	3	0
1475	0	1	3	2062	1	0
1476	0	1	12	1	1980	0
1477	0	3	0	2018	0	0
1478	0	0	2028	0	1	0
1479	0	1	26	0	1939	0
1480	0	1845	0	12	1	0
1481	0	3	0	1859	0	0
1482	0	1	1823	1	17	0
1483	0	0	1852	0	1	0
1484	0	1544	2	6	2	0
1485	0	1467	0	10	2	0
1486	0	1419	0	5	0	0
1487	0	1	0	1286	0	0
1488	0	1	0	1261	0	0
1489	0	0	1257	0	2	0
1490	0	1189	1	9	2	0
1491	0	12	0	1176	0	0
1492	0	1061	1	12	3	0
1493	0	1069	0	1	1	0
1494	0	4	1	795	0	0
1495	0	739	0	1	1	0
1496	0	650	0	1	1	0
1497	0	245	1	373	0	0
1498	0	2	0	599	0	0
1499	0	0	1	0	546	0
1500	0	0	558	1	1	0
1501	0	532	0	1	0	0
1502	0	0	513	1	1	0
1503	0	311	88	1	0	0
1504	0	0	0	1	389	0
1505	0	5	3	4	360	0
1506	0	0	1	0	361	0
1507	0	2	1	350	1	0
1508	0	304	0	0	1	0
1509	0	0	311	0	1	0
1510	0	161	0	0	1	0
1511	0	0	1	141	2	0
1512	0	108	0	0	0	0
1513	0	0	107	0	1	0
1514	0	2	0	0	91	0
1515	0	0	1	91	1	0
1516	0	1	90	0	0	0
1517	0	86	1	0	1	0
1518	0	36	0	53	0	0
1519	0	2	0	88	0	0
1520	0	0	2	0	81	0
1521	0	0	2	1	87	0
1522	0	0	86	0	1	0
1523	0	0	1	0	86	0
1524	0	6	1	81	0	0
1525	0	0	1	87	0	0
1526	0	89	1	0	0	0
1527	0	0	28	2	63	0
1528	0	88	1	1	0	0
1529	0	2	2	82	0	0
1530	0	0	87	1	0	0
1531	0	2	85	0	0	0
1532	0	82	1	1	0	0
1533	0	0	84	1	1	0
1534	0	2	0	0	91	0
1535	0	91	0	2	0	0
1536	0	2	92	0	0	0
1537	0	0	94	1	0	0
1538	0	94	1	0	0	0
1539	0	0	0	94	0	0
1540	0	0	0	92	1	0
1541	0	90	0	2	1	0
1542	0	0	92	1	0	0
1543	0	0	0	86	1	0
1544	0	1	1	0	85	0
1545	0	0	0	91	0	0
1546	0	1	85	0	0	0
1547	0	0	1	0	85	0
1548	0	0	88	0	1	0
1549	0	90	0	0	1	0
1550	0	87	1	0	0	0
1551	0	0	0	90	0	0
1552	0	0	0	89	1	0
1553	0	88	0	0	0	0
1554	0	0	0	89	1	0
1555	0	0	0	88	0	0
1556	0	0	1	0	90	0
1557	0	0	60	1	28	0
1558	0	89	0	1	0	0
1559	0	89	0	0	1	0
1560	0	87	1	2	0	0
1561	0	0	0	88	1	0
1562	0	0	90	0	1	0
1563	0	1	0	88	0	0
1564	0	0	0	88	1	0
1565	0	0	89	1	0	0
1566	0	0	0	89	0	0
1567	0	0	0	86	1	0
1568	0	0	90	0	1	0
1569	0	0	0	92	0	0
1570	0	0	0	0	88	0
1571	0	1	89	0	0	0
1572	0	90	0	1	0	0
1573	0	90	0	0	1	0
1574	0	87	0	1	0	0
1575	0	88	0	1	0	0
1576	0	1	0	91	0	0
1577	0	1	1	0	86	0
1578	0	0	0	87	0	0
1579	0	87	0	2	0	0
1580	0	88	0	0	0	0
1581	0	0	0	86	0	0
1582	0	0	0	85	0	0
1583	0	0	86	0	0	0
1584	0	0	1	0	84	0
1585	0	85	0	1	0	0
1586	0	86	0	0	0	0
1587	0	0	86	0	0	0
1588	0	0	2	0	85	0
1589	0	0	0	0	84	0
1590	0	0	0	85	0	0
1591	0	0	85	0	0	0
1592	0	0	0	0	86	0
1593	0	85	0	2	0	0
1594	0	0	0	0	88	0
1595	0	0	85	0	0	0
1596	0	0	87	0	0	0
1597	0	0	0	86	0	0
1598	0	1	0	0	84	0
1599	0	83	0	2	0	0
1600	0	0	0	84	0	0
1601	0	85	0	0	0	0
1602	0	0	0	85	0	0
1603	0	0	0	80	0	0
1604	0	81	0	1	0	0
1605	0	77	0	4	0	0
1606	0	0	0	83	0	0
1607	0	0	82	0	0	0
1608	0	0	2	0	80	0
1609	0	0	0	0	84	0
1610	0	0	0	81	0	0
1611	0	0	77	0	3	0
1612	0	81	0	0	0	0
1613	0	0	0	82	0	0
1614	0	1	80	0	0	0
1615	0	0	82	0	0	0
1616	0	0	0	0	83	0
1617	0	0	0	81	0	0
1618	0	80	0	1	0	0
1619	0	0	83	0	0	0
1620	0	0	0	80	0	0
1621	0	0	82	0	0	0
1622	0	0	76	0	0	0
1623	0	0	82	0	0	0
1624	0	0	79	0	0	0
1625	0	0	82	0	0	0
1626	0	81	0	0	0	0
1627	0	0	79	0	0	0
1628	0	80	0	0	0	0
1629	0	0	0	0	80	0
1630	0	0	0	0	81	0
1631	0	0	80	0	0	0
1632	0	79	0	1	0	0
1633	0	0	0	81	0	0
1634	0	0	79	0	1	0
1635	0	0	79	0	0	0
1636	0	79	0	0	0	0
1637	0	0	0	79	0	0
1638	0	80	0	0	0	0
1639	0	0	0	0	79	0
1640	0	0	80	0	0	0
1641	0	0	80	0	0	0
1642	0	81	0	0	0	0
1643	0	79	0	0	0	0
1644	0	78	0	3	0	0
1645	0	0	0	0	81	0
1646	0	0	0	0	78	0
1647	0	0	0	0	78	0
1648	0	0	0	79	0	0
1649	0	0	0	76	0	0
1650	0	0	74	0	1	0
1651	0	0	0	0	78	0
1652	0	76	0	0	0	0
1653	0	0	0	0	77	0
1654	0	0	0	76	0	0
1655	0	0	0	78	0	0
1656	0	1	0	76	0	0
1657	0	0	0	73	0	0
1658	0	0	78	0	0	0
1659	0	76	0	1	0	0
1660	0	76	0	0	0	0
1661	0	74	0	0	1	0
1662	0	75	0	2	0	0
1663	0	0	0	76	0	0
1664	0	73	0	0	0	0
1665	0	0	73	0	0	0
1666	0	1	0	73	0	0
1667	0	0	0	0	70	0
1668	0	0	69	0	0	0
1669	0	0	74	0	0	0
1670	0	0	0	73	0	0
1671	0	0	1	0	71	0
1672	0	1	0	0	72	0
1673	0	0	0	72	0	0
1674	0	0	72	0	0	0
1675	0	0	74	0	0	0
1676	0	73	0	0	0	0
1677	0	0	0	0	74	0
1678	0	0	0	73	0	0
1679	0	0	73	0	0	0
1680	0	0	73	0	1	0
1681	0	73	0	0	0	0
1682	0	0	0	72	0	0
1683	0	71	0	1	0	0
1684	0	70	0	3	0	0
1685	0	73	0	0	0	0
1686	0	0	0	68	0	0
1687	0	0	0	68	0	0
1688	0	0	65	0	0	0
1689	0	0	65	0	1	0
1690	0	0	0	67	0	0
1691	0	0	0	0	62	0
1692	0	62	0	0	0	0
1693	0	60	0	0	1	0
1694	0	63	0	0	0	0
1695	0	0	63	0	0	0
1696	0	0	62	0	1	0
1697	0	61	0	0	0	0
1698	0	0	62	0	1	0
1699	0	56	0	1	0	0
1700	0	0	0	0	55	0
1701	0	0	59	0	0	0
1702	0	57	0	0	0	0
1703	0	57	0	0	0	0
1704	0	0	54	0	0	0
1705	0	0	0	0	52	0
1706	0	0	52	0	0	0
1707	0	0	52	0	1	0
1708	0	0	0	53	0	0
1709	0	0	0	0	51	0
1710	0	0	0	51	0	0
1711	0	0	0	0	51	0
1712	0	0	0	49	0	0
1713	0	1	0	49	0	0
1714	0	50	0	0	0	0
1715	0	50	0	0	0	0
1716	0	47	0	1	0	0
1717	0	0	0	47	0	0
1718	0	46	0	0	0	0
1719	0	0	46	0	0	0
1720	0	0	42	0	0	0
1721	0	0	0	0	44	0
1722	0	0	0	0	42	0
1723	0	0	42	0	0	0
1724	0	0	0	0	39	0
1725	0	0	0	37	0	0
1726	0	0	0	35	0	0
1727	0	33	0	1	0	0
1728	0	34	0	0	0	0
1729	0	0	0	33	0	0
1730	0	36	0	0	0	0
1731	0	0	34	0	0	0
1732	0	30	0	0	0	0
1733	0	0	0	32	0	0
1734	0	0	0	0	26	0
1735	0	0	0	26	0	0
1736	0	0	0	0	23	0
1737	0	24	0	0	1	0
1738	0	23	0	0	0	0
1739	0	0	23	0	0	0
1740	0	22	0	0	0	0
1741	0	0	18	0	0	0
1742	0	0	14	0	0	0
1743	0	14	0	0	0	0
1744	0	14	0	0	0	0
1745	0	0	0	0	11	0
1746	0	7	0	0	5	0
1747	0	0	0	12	0	0
1748	0	11	0	0	0	0
1749	0	0	11	0	0	0
1750	0	7	0	0	0	0
1751	0	0	7	0	0	0
1752	0	0	1	0	3	0
1753	0	2	0	1	0	0
1754	0	0	3	0	0	0
1755	0	0	3	0	0	0
1756	0	3	0	0	0	0
1757	0	0	0	0	1	0
1758	0	0	0	1	0	0
1759	0	1	0	0	0	0
1760	0	0	0	0	0	0
1761	0	0	0	0	0	0
1762	0	0	0	0	0	0
1763	0	0	0	0	0	0
1764	0	0	0	0	0	0
1765	0	0	0	0	0	0
1766	0	0	0	0	0	0
1767	0	0	0	0	0	0
1768	0	0	0	0	0	0
1769	0	0	0	0	0	0
1770	0	0	0	0	0	0
1771	0	0	0	0	0	0
1772	0	0	0	0	0	0
1773	0	0	0	0	0	0
1774	0	0	0	0	0	0
1775	0	0	0	0	0	0
1776	0	0	0	0	0	0
1777	0	0	0	0	0	0
1778	0	0	0	0	0	0
1779	0	0	0	0	0	0
1780	0	0	0	0	0	0
1781	0	0	0	0	0	0
1782	0	0	0	0	0	0
1783	0	0	0	0	0	0
1784	0	0	0	0	0	0
1785	0	0	0	0	0	0
1786	0	0	0	0	0	0
1787	0	0	0	0	0	0
1788	0	0	0	0	0	0
1789	0	0	0	0	0	0
1790	0	0	0	0	0	0
1791	0	0	0	0	0	0
1792	0	0	0	0	0	0
1793	0	0	0	0	0	0
1794	0	0	0	0	0	0
1795	0	0	0	0	0	0
1796	0	0	0	0	0	0
1797	0	0	0	0	0	0
1798	0	0	0	0	0	0
1799	0	0	0	0	0	0
1800	0	0	0	0	0	0
1801	0	0	0	0	0	0
1802	0	0	0	0	0	0
1803	0	0	0	0	0	0
1804	0	0	0	0	0	0
1805	0	0	0	0	0	0
1806	0	0	0	0	0	0
1807	0	0	0	0	0	0
1808	0	0	0	0	0	0
1809	0	0	0	0	0	0
1810	0	0	0	0	0	0
1811	0	0	0	0	0	0
1812	0	0	0	0	0	0
1813	0	0	0	0	0	0
1814	0	0	0	0	0	0
1815	0	0	0	0	0	0
1816	0	0	0	0	0	0
1817	0	0	0	0	0	0
1818	0	0	0	0	0	0
1819	0	0	0	0	0	0
1820	0	0	0	0	0	0
1821	0	0	0	0	0	0
1822	0	0	0	0	0	0
1823	0	0	0	0	0	0
1824	0	0	0	0	0	0
1825	0	0	0	0	0	0
1826	0	0	0	0	0	0
1827	0	0	0	0	0	0
1828	0	0	0	0	0	0
1829	0	0	0	0	0	0
1830	0	0	0	0	0	0
1831	0	0	0	0	0	0
1832	0	0	0	0	0	0
1833	0	0	0	0	0	0
1834	0	0	0	0	0	0
1835	0	0	0	0	0	0
1836	0	0	0	0	0	0
1837	0	0	0	0	0	0
1838	0	0	0	0	0	0
1839	0	0	0	0	0	0
1840	0	0	0	0	0	0
1841	0	0	0	0	0	0
1842	0	0	0	0	0	0
1843	0	0	0	0	0	0
1844	0	0	0	0	0	0
1845	0	0	0	0	0	0
1846	0	0	0	0	0	0
1847	0	0	0	0	0	0
1848	0	0	0	0	0	0
1849	0	0	0	0	0	0
1850	0	0	0	0	0	0
1851	0	0	0	0	0	0
1852	0	0	0	0	0	0
1853	0	0	0	0	0	0
1854	0	0	0	0	0	0
1855	0	0	0	0	0	0
1856	0	0	0	0	0	0
1857	0	0	0	0	0	0
1858	0	0	0	0	0	0
1859	0	0	0	0	0	0
1860	0	0	0	0	0	0
1861	0	0	0	0	0	0
1862	0	0	0	0	0	0
1863	0	0	0	0	0	0
1864	0	0	0	0	0	0
1865	0	0	0	0	0	0
1866	0	0	0	0	0	0
1867	0	0	0	0	0	0
1868	0	0	0	0	0	0
1869	0	0	0	0	0	0
1870	0	0	0	0	0	0
1871	0	0	0	0	0	0
1872	0	0	0	0	0	0
1873	0	0	0	0	0	0
1874	0	0	0	0	0	0
1875	0	0	0	0	0	0
1876	0	0	0	0	0	0
1877	0	0	0	0	0	0
1878	0	0	0	0	0	0
1879	0	0	0	0	0	0
1880	0	0	0	0	0	0
1881	0	0	0	0	0	0
1882	0	0	0	0	0	0
1883	0	0	0	0	0	0
1884	0	0	0	0	0	0
1885	0	0	0	0	0	0
1886	0	0	0	0	0	0
1887	0	0	0	0	0	0
1888	0	0	0	0	0	0
1889	0	0	0	0	0	0
1890	0	0	0	0	0	0
1891	0	0	0	0	0	0
1892	0	0	0	0	0	0
1893	0	0	0	0	0	0
1894	0	0	0	0	0	0
1895	0	0	0	0	0	0
1896	0	0	0	0	0	0
1897	0	0	0	0	0	0
1898	0	0	0	0	0	0
1899	0	0	0	0	0	0
1900	0	0	0	0	0	0
1901	0	0	0	0	0	0
1902	0	0	0	0	0	0
1903	0	0	0	0	0	0
1904	0	0	0	0	0	0
1905	0	0	0	0	0	0
1906	0	0	0	0	0	0
1907	0	0	0	0	0	0
1908	0	0	0	0	0	0
1909	0	0	0	0	0	0
1910	0	0	0	0	0	0
1911	0	0	0	0	0	0
1912	0	0	0	0	0	0
1913	0	0	0	0	0	0
1914	0	0	0	0	0	0
1915	0	0	0	0	0	0
1916	0	0	0	0	0	0
1917	0	0	0	0	0	0
1918	0	0	0	0	0	0
1919	0	0	0	0	0	0
1920	0	0	0	0	0	0
1921	0	0	0	0	0	0
1922	0	0	0	0	0	0
1923	0	0	0	0	0	0
1924	0	0	0	0	0	0
1925	0	0	0	0	0	0
1926	0	0	0	0	0	0
1927	0	0	0	0	0	0
1928	0	0	0	0	0	0
1929	0	0	0	0	0	0
1930	0	0	0	0	0	0
1931	0	0	0	0	0	0
1932	0	0	0	0	0	0
1933	0	0	0	0	0	0
1934	0	0	0	0	0	0
1935	0	0	0	0	0	0
1936	0	0	0	0	0	0
1937	0	0	0	0	0	0
1938	0	0	0	0	0	0
1939	0	0	0	0	0	0
1940	0	0	0	0	0	0
1941	0	0	0	0	0	0
1942	0	0	0	0	0	0
1943	0	0	0	0	0	0
1944	0	0	0	0	0	0
1945	0	0	0	0	0	0
1946	0	0	0	0	0	0
1947	0	0	0	0	0	0
1948	0	0	0	0	0	0
1949	0	0	0	0	0	0
1950	0	0	0	0	0	0
1951	0	0	0	0	0	0
1952	0	0	0	0	0	0
1953	0	0	0	0	0	0
1954	0	0	0	0	0	0
1955	0	0	0	0	0	0
1956	0	0	0	0	0	0
1957	0	0	0	0	0	0
1958	0	0	0	0	0	0
1959	0	0	0	0	0	0
1960	0	0	0	0	0	0
1961	0	0	0	0	0	0
1962	0	0	0	0	0	0
1963	0	0	0	0	0	0
1964	0	0	0	0	0	0
1965	0	0	0	0	0	0
1966	0	0	0	0	0	0
1967	0	0	0	0	0	0
1968	0	0	0	0	0	0
1969	0	0	0	0	0	0
1970	0	0	0	0	0	0
1971	0	0	0	0	0	0
1972	0	0	0	0	0	0
1973	0	0	0	0	0	0
1974	0	0	0	0	0	0
1975	0	0	0	0	0	0
1976	0	0	0	0	0	0
1977	0	0	0	0	0	0
1978	0	0	0	0	0	0
1979	0	0	0	0	0	0
1980	0	0	0	0	0	0
1981	0	0	0	0	0	0
1982	0	0	0	0	0	0
1983	0	0	0	0	0	0
1984	0	0	0	0	0	0
1985	0	0	0	0	0	0
1986	0	0	0	0	0	0
1987	0	0	0	0	0	0
1988	0	0	0	0	0	0
1989	0	0	0	0	0	0
1990	0	0	0	0	0	0
1991	0	0	0	0	0	0
1992	0	0	0	0	0	0
1993	0	0	0	0	0	0
1994	0	0	0	0	0	0
1995	0	0	0	0	0	0
1996	0	0	0	0	0	0
1997	0	0	0	0	0	0
1998	0	0	0	0	0	0
[truncated: 8,001 more rows]
